# Supplementary material for: Manuka Honey Modulates the Inflammatory Behavior of a dHL-60 Neutrophil Model under the Cytotoxic Limit
Source: Int J Biomater. 2019 Feb 25;2019:6132581. doi: 10.1155/2019/6132581 (PMC6415307; doi:10.1155/2019/6132581)
Supplement: Supplementary Materials — are available on the journal website detailing the differentiation of the HL-60 cells and preliminary Western blots used to establish a timeframe for IκBα phosphorylation. Additionally, Excel files are provided with the raw data obtained from each experiment described in this paper. [file 6132581.f1.zip]

Archive with 18 entries (17 files):
- 6132581.f1/
- 6132581.f1/1.xlsx
- 6132581.f1/10.xlsx
- 6132581.f1/11.xlsx
- 6132581.f1/12.xlsx
- 6132581.f1/13.xlsx
- 6132581.f1/14.xlsx
- 6132581.f1/15.xlsx
- 6132581.f1/2.xlsx
- 6132581.f1/3.xlsx
- 6132581.f1/4.xlsx
- 6132581.f1/5.xlsx
- 6132581.f1/6.xlsx
- 6132581.f1/7.xlsm
- 6132581.f1/8.xlsx
- 6132581.f1/9.xlsx
- 6132581.f1/Supplemental Sections 1 and 2 11 25 2018.pdf
- 6132581.f1/Table of contents for raw data files.docx
