# Supplementary material for: Manuka Honey Modulates the Inflammatory Behavior of a dHL-60 Neutrophil Model under the Cytotoxic Limit
Source: Int J Biomater. 2019 Feb 25;2019:6132581. doi: 10.1155/2019/6132581 (PMC6415307; doi:10.1155/2019/6132581)
Supplement: Supplementary Materials — are available on the journal website detailing the differentiation of the HL-60 cells and preliminary Western blots used to establish a timeframe for IκBα phosphorylation. Additionally, Excel files are provided with the raw data obtained from each experiment described in this paper. [file 6132581.f1.zip › 6132581.f1/1.xlsx]

## Sheet: MTS honey n=4 july 27th 0-1 hou
##BLOCKS= 3
Note:
Basic Endpoint Protocol
Use this protocol for endpoint assays that have unknowns that will have concentrations interpolated from a standard curve. Modify the instrument setup for the wavelength(s) of interest for your assay. You may also modify the template to include additional standards, unknowns, and controls. To make modifications, click the plate section to make it active.
READER SUITABILITY:
SpectraMax M2, M2e, M3, M4, M5, and M5e.
SpectraMax Plus 384, 190, SpectraMax 190, 340PC 384 and VersaMax
Emax and Vmax
PROTOCOL REVISION HISTORY:
03/02/11 - Imported from 5.4 and edited. (ELM)
10/11/11 - Updated with the additional instruments supported in SMP 6.1
~End
Plate:	Plate1	1.3	PlateFormat	Endpoint	Absorbance	Raw	FALSE	1						1	490	1	12	96	1	8
	Temperature(¡C)	1	2	3	4	5	6	7	8	9	10	11	12
	24.5	2.1515	1.9	2.0314	2.0403	2.0673	2.0248	1.8282	1.5449	1.5273	0.1241	0.127	0.1268
		2.1834	1.915	2.3283	2.5226	2.5933	1.9663	2.3876	2.0675	2.1498	0.1675	0.1737	0.1708
		2.2225	2.3059	1.9659	2.5794	2.3517	2.4548	2.1199	2.7877	2.3146	0.2805	0.2937	0.2938
		2.5604	1.9281	2.429	2.4955	2.0184	2.0012	1.7917	2.4146	2.6694	0.3822	0.4305	0.4411
		2.3092	2.0969	2.5298	2.1284	2.0346	2.1813	1.9292	2.2558	2.4962	0.8679	0.8341	0.8552
		2.661	2.513	2.3862	2.4943	2.4435	2.2443	2.3186	2.2399	2.4256	1.1559	1.1686	1.1452
		2.8862	2.9767	2.8308	2.7739	2.7203	2.4967	2.5133	2.5413	2.5201	1.9618	2.0068	1.9847
		3.0969	3.1484	3.0824	3.1419	3.0915	3.1085	3.1175	3.052	3.0481	3.1267	3.1518	3.0754
		1	2	3	4	5	6	7	8	9	10	11	12
		2.1515	1.9	2.0314	2.0403	2.0673	2.0248	1.8282	1.5449	1.5273	0.1241	0.127	0.1268
		2.1834	1.915	2.3283	2.5226	2.5933	1.9663	2.3876	2.0675	2.1498	0.1675	0.1737	0.1708
		2.2225	2.3059	1.9659	2.5794	2.3517	2.4548	2.1199	2.7877	2.3146	0.2805	0.2937	0.2938
		2.5604	1.9281	2.429	2.4955	2.0184	2.0012	1.7917	2.4146	2.6694	0.3822	0.4305	0.4411
		2.3092	2.0969	2.5298	2.1284	2.0346	2.1813	1.9292	2.2558	2.4962	0.8679	0.8341	0.8552
		2.661	2.513	2.3862	2.4943	2.4435	2.2443	2.3186	2.2399	2.4256	1.1559	1.1686	1.1452
		2.8862	2.9767	2.8308	2.7739	2.7203	2.4967	2.5133	2.5413	2.5201	1.9618	2.0068	1.9847
		3.0969	3.1484	3.0824	3.1419	3.0915	3.1085	3.1175	3.052	3.0481	3.1267	3.1518	3.0754
~End
Group: Unknowns
Sample	Wells	Value	R	Result	MeanResult	SD	CV
.1% honey blank	B10	0.168	R
	B11	0.174	R
	B12	0.171	R
.5% honey blank	C10	0.281	R
	C11	0.294	R
	C12	0.294	R
0% honey blank	A10	0.124	R
	A11	0.127	R
	A12	0.127	R
1% honey blank	D10	0.382	R
	D11	0.43	R
	D12	0.441	R
10% honey blank	G10	1.962	R
	G11	2.007	R
	G12	1.985	R
20% honey blank	H10	3.127	R
	H11	3.152	R
	H12	3.075	R
3% honey blank	E10	0.868	R
	E11	0.834	R
	E12	0.855	R
5% honey blank	F10	1.156	R
	F11	1.169	R
	F12	1.145	R	Corrected		N0							Normalized		Fit to std curve
N0 .1% honey	B1	2.183	R	2.012		% honey	avg	stdev	blank avg	blank std	corrected	rss	avg	stdev
	B2	1.915	R	1.744		0	2.02767	0.126033	0.126	0.00173205	1.90167	0.126045	100	6.62813	7.68804e+06	63577.3
	B3	2.328	R	2.157		0.1	2.142	0.20953	0.171	0.003	1.971	0.209552	103.646	11.0194	1.14651e+07	168876
N0 .5% honey	C1	2.223	R	1.93333		0.5	2.165	0.177265	0.289667	0.00750555	1.87533	0.177424	98.6152	9.32993	6.85494e+06	130953
	C2	2.306	R	2.01633		1	2.30567	0.333563	0.417667	0.0313741	1.888	0.335035	99.2813	17.618	7.23096e+06	307534
	C3	1.966	R	1.67633		3	2.312	0.216516	0.852333	0.0171561	1.45967	0.217194	76.7572	11.4213	2.44239e+06	177648
N0 0% honey	A1	2.152	R	2.026		5	2.52	0.137634	1.15667	0.0120139	1.36333	0.138157	71.6915	7.26504	2.07494e+06	80707.4
	A2	1.9	R	1.774		10	2.898	0.073736	1.98467	0.0225019	0.913333	0.077093	48.028	4.05397	1.03762e+06	36091.7
	A3	2.031	R	1.905		20	3.109	0.0345977	3.118	0.039281	-0.009	0.052345	-0.473269	2.75259	140674	72222.7
N0 1% honey	D1	2.56	R	2.14233
	D2	1.928	R	1.51033		N1
	D3	2.429	R	2.01133		% honey	avg	stdev	blank avg	blank std	corrected	rss	avg	stdev
N0 10% honey	G1	2.886	R	0.901333		0	2.044	0.0212838	0.126	0.00173205	1.918	0.0213542	100.859	1.12292
	G2	2.977	R	0.992333		0.1	2.36067	0.343579	0.171	0.003	2.18967	0.343592	115.145	18.0679
	G3	2.831	R	0.846333		0.5	2.462	0.113662	0.289667	0.00750555	2.17233	0.113909	114.233	5.98997
N0 20% honey	H1	3.097	R	-0.021		1	2.17133	0.280432	0.417667	0.0313741	1.75367	0.282182	92.2173	14.8387
	H2	3.148	R	0.03		3	2.11467	0.0739076	0.852333	0.0171561	1.26233	0.0758727	66.3804	3.9898
	H3	3.082	R	-0.036		5	2.39367	0.1321	1.15667	0.0120139	1.237	0.132645	65.0482	6.97519
N0 3% honey	E1	2.309	R	1.45667		10	2.66367	0.146841	1.98467	0.0225019	0.679	0.148555	35.7055	7.81184
	E2	2.097	R	1.24467		20	3.1165	0.0259679	3.118	0.039281	-0.0015	0.0470886	-0.0788782	2.47617
	E3	2.53	R	1.67767
N0 5% honey	F1	2.661	R	1.50433
	F2	2.513	R	1.35633		N2
	F3	2.386	R	1.22933		% honey	avg	stdev	blank avg	blank std	corrected	rss	avg	stdev
N1 .1% honey	B4	2.523	R	2.352		0	1.63333	0.168826	0.126	0.00173205	1.50733	0.168835	79.2638	8.87827
	B5	2.593	R	2.422		0.1	2.20167	0.16662	0.171	0.003	2.03067	0.166647	106.784	8.76322
	B6	1.966	R	1.795		0.5	2.40767	0.343506	0.289667	0.00750555	2.118	0.343588	111.376	18.0677
N1 .5% honey	C4	2.579	R	2.28933		1	2.292	0.451253	0.417667	0.0313741	1.87433	0.452342	98.5626	23.7866
	C5	2.352	R	2.06233		3	2.227	0.28461	0.852333	0.0171561	1.37467	0.285127	72.2875	14.9935
	C6	2.455	R	2.16533		5	2.32833	0.0933506	1.15667	0.0120139	1.17167	0.0941205	61.6126	4.94937
N1 0% honey	A4	2.04	R	1.914		10	2.52467	0.0145717	1.98467	0.0225019	0.54	0.026808	28.3961	1.40971
	A5	2.067	R	1.941		20	3.07267	0.0393107	3.118	0.039281	-0.0453333	0.0555728	-2.38387	2.92232
	A6	2.025	R	1.899
N1 1% honey	D4	2.495	R	2.07733													No sig diff between N0, N1 and N2
	D5	2.018	R	1.60033													20% sig to: .1, .5, 1, 0, 3, 5, 10				* is significant to 0, .1, .5, 1 % honey
	D6	2.001	R	1.58333													10% sig to: .1, .5, 1, 0, 3, 5
N1 10% honey	G4	2.774	R	0.789333													5% sig to: .1, .5, .5, 1, 0
	G5	2.72	R	0.735333													3% sig to: .1%, .5%, 1, 0
	G6	2.497	R	0.512333													1% sig to:
N1 20% honey	H4	3.142	R	0.024													.5% sig to: 0%
	H5	3.091	R	-0.027													.1% sig to : 0
	H6	3.108	R	-0.01
N1 3% honey	E4	2.128	R	1.27567
	E5	2.035	R	1.18267
	E6	2.181	R	1.32867
N1 5% honey	F4	2.494	R	1.33733
	F5	2.443	R	1.28633
	F6	2.244	R	1.08733
N2 .1% honey	B7	2.388	R	2.217
	B8	2.067	R	1.896
	B9	2.15	R	1.979
N2 .5% honey	C7	2.12	R	1.83033
	C8	2.788	R	2.49833
	C9	2.315	R	2.02533
N2 0% honey	A7	1.828	R	1.702
	A8	1.545	R	1.419
	A9	1.527	R	1.401
N2 1% honey	D7	1.792	R	1.37433
	D8	2.415	R	1.99733
	D9	2.669	R	2.25133
N2 10% honey	G7	2.513	R	0.528333
	G8	2.541	R	0.556333
	G9	2.52	R	0.535333
N2 20% honey	H7	3.118	R	0
	H8	3.052	R	-0.066
	H9	3.048	R	-0.07
N2 3% honey	E7	1.929	R	1.07667
	E8	2.256	R	1.40367
	E9	2.496	R	1.64367
N2 5% honey	F7	2.319	R	1.16233
	F8	2.24	R	1.08333
	F9	2.426	R	1.26933
Group Summaries
InRange	R - Outside standard range
~End
Original Filename: MTS honey n=4 july 27th 0-1 hour; Date Last Saved: 7/27/2016 2:04:04 PM
