# Supplementary material for: Manuka Honey Modulates the Inflammatory Behavior of a dHL-60 Neutrophil Model under the Cytotoxic Limit
Source: Int J Biomater. 2019 Feb 25;2019:6132581. doi: 10.1155/2019/6132581 (PMC6415307; doi:10.1155/2019/6132581)
Supplement: Supplementary Materials — are available on the journal website detailing the differentiation of the HL-60 cells and preliminary Western blots used to establish a timeframe for IκBα phosphorylation. Additionally, Excel files are provided with the raw data obtained from each experiment described in this paper. [file 6132581.f1.zip › 6132581.f1/10.xlsx]

## Sheet: 24 hour
##BLOCKS= 3
Note:
Basic Endpoint Protocol
Use this protocol for endpoint assays that have unknowns that will have concentrations interpolated from a standard curve. Modify the instrument setup for the wavelength(s) of interest for your assay. You may also modify the template to include additional standards, unknowns, and controls. To make modifications, click the plate section to make it active.
READER SUITABILITY:
SpectraMax M2, M2e, M3, M4, M5, and M5e.
SpectraMax Plus 384, 190, SpectraMax 190, 340PC 384 and VersaMax
Emax and Vmax
PROTOCOL REVISION HISTORY:
03/02/11 - Imported from 5.4 and edited. (ELM)
10/11/11 - Updated with the additional instruments supported in SMP 6.1
~End
Plate:	Plate1	1.3	PlateFormat	Endpoint	Absorbance	Raw	FALSE	1						1	550	1	12	96	1	8
	Temperature(¡C)	1	2	3	4	5	6	7	8	9	10	11	12
	24	0.7691	0.7792	0.7657	0.7634	0.5393	0.5666	0.5592	0.5471	0.0311	0.0353	0.0497	0.033
		0.7586	0.7993	0.7684	0.7455	0.6135	0.6251	0.7087	0.5419	0.0328	0.0329	0.0337	0.0312
		0.7455	0.7176	0.7331	0.668	0.6044	0.576	0.589	0.5855	0.0344	0.0365	0.0337	0.0547
		0.705	0.6798	0.6537	0.6676	0.5841	0.5682	0.5277	0.5837	0.0351	0.034	0.036	0.04
		0.6588	0.5855	0.603	0.6002	0.5433	0.5386	0.5482	0.5453	0.0332	0.0353	0.0378	0.0367
		0.6182	0.5989	0.5624	0.6021	0.5015	0.5084	0.5082	0.5054	0.0358	0.0329	0.038	0.0349
		0.4994	0.494	0.5274	0.478	0.4173	0.4505	0.4218	0.4126	0.0362	0.0431	0.0349	0.0408
		0.5611	0.5055	0.5026	0.5071	0.483	0.4724	0.5013	0.4672	0.0513	0.0339	0.0348	0.0388
		1	2	3	4	5	6	7	8	9	10	11	12
		0.7691	0.7792	0.7657	0.7634	0.5393	0.5666	0.5592	0.5471	0.0311	0.0353	0.0497	0.033
		0.7586	0.7993	0.7684	0.7455	0.6135	0.6251	0.7087	0.5419	0.0328	0.0329	0.0337	0.0312
		0.7455	0.7176	0.7331	0.668	0.6044	0.576	0.589	0.5855	0.0344	0.0365	0.0337	0.0547
		0.705	0.6798	0.6537	0.6676	0.5841	0.5682	0.5277	0.5837	0.0351	0.034	0.036	0.04
		0.6588	0.5855	0.603	0.6002	0.5433	0.5386	0.5482	0.5453	0.0332	0.0353	0.0378	0.0367
		0.6182	0.5989	0.5624	0.6021	0.5015	0.5084	0.5082	0.5054	0.0358	0.0329	0.038	0.0349
		0.4994	0.494	0.5274	0.478	0.4173	0.4505	0.4218	0.4126	0.0362	0.0431	0.0349	0.0408
		0.5611	0.5055	0.5026	0.5071	0.483	0.4724	0.5013	0.4672	0.0513	0.0339	0.0348	0.0388
~End
Group: Unknowns
Sample	Wells	Value	R	Result	MeanResult	SD	CV
.1% honey blank	B5	0.614	R
	B6	0.625	R
	B7	0.709	R
	B8	0.542	R
.5% honey blank	C5	0.604	R
	C6	0.576	R
	C7	0.589	R
	C8	0.586	R
0% honey blank	A5	0.539	R
	A6	0.567	R
	A7	0.559	R
	A8	0.547	R
1% honey blank	D5	0.584	R
	D6	0.568	R
	D7	0.528	R
	D8	0.584	R
10% honey blank	G5	0.417	R
	G6	0.451	R
	G7	0.422	R
	G8	0.413	R
20% honey blank	H5	0.483	R
	H6	0.472	R
	H7	0.501	R
	H8	0.467	R
3% honey blank	E5	0.543	R
	E6	0.539	R
	E7	0.548	R
	E8	0.545	R
5% honey blank	F5	0.501	R
	F6	0.508	R
	F7	0.508	R				N2
	F8	0.505	R				% honey	avg	stdev	blank avg	blank std	corrected	rss
N2 .1% honey	B1	0.759	R				0	0.76925	0.00694622	0.553	0.0124365	0.21625	0.0142449
	B2	0.799	R				0.1	0.768	0.0225536	0.6225	0.068413	0.1455	0.0720347
	B3	0.768	R				0.5	0.71625	0.0341406	0.58875	0.0115866	0.1275	0.0360532
	B4	0.746	R				1	0.67675	0.0216237	0.566	0.0264323	0.11075	0.0341504
N2 .5% honey	C1	0.746	R				3	0.612	0.0321973	0.54375	0.00377492	0.06825	0.0324178
	C2	0.718	R				5	0.59525	0.0236837	0.5055	0.00331662	0.08975	0.0239148
	C3	0.733	R				10	0.4995	0.0204042	0.42575	0.0172313	0.07375	0.0267067
	C4	0.668	R				20	0.519	0.0280476	0.48075	0.0150638	0.03825	0.0318368
N2 0% honey	A1	0.769	R
	A2	0.779	R
	A3	0.766	R
	A4	0.763	R
N2 1% honey	D1	0.705	R
	D2	0.68	R
	D3	0.654	R
	D4	0.668	R
N2 10% honey	G1	0.499	R
	G2	0.494	R
	G3	0.527	R
	G4	0.478	R
N2 20% honey	H1	0.561	R
	H2	0.505	R
	H3	0.503	R
	H4	0.507	R
N2 3% honey	E1	0.659	R
	E2	0.586	R
	E3	0.603	R
	E4	0.6	R
N2 5% honey	F1	0.618	R
	F2	0.599	R
	F3	0.562	R
	F4	0.602	R
Group Summaries
InRange	R - Outside standard range
~End
Original Filename: 24 hour; Date Last Saved: 7/27/2016 2:04:37 PM
