# Supplementary material for: Manuka Honey Modulates the Inflammatory Behavior of a dHL-60 Neutrophil Model under the Cytotoxic Limit
Source: Int J Biomater. 2019 Feb 25;2019:6132581. doi: 10.1155/2019/6132581 (PMC6415307; doi:10.1155/2019/6132581)
Supplement: Supplementary Materials — are available on the journal website detailing the differentiation of the HL-60 cells and preliminary Western blots used to establish a timeframe for IκBα phosphorylation. Additionally, Excel files are provided with the raw data obtained from each experiment described in this paper. [file 6132581.f1.zip › 6132581.f1/11.xlsx]

## Sheet: 24 hours
##BLOCKS= 3
Note:
Basic Endpoint Protocol
Use this protocol for endpoint assays that have unknowns that will have concentrations interpolated from a standard curve. Modify the instrument setup for the wavelength(s) of interest for your assay. You may also modify the template to include additional standards, unknowns, and controls. To make modifications, click the plate section to make it active.
READER SUITABILITY:
SpectraMax M2, M2e, M3, M4, M5, and M5e.
SpectraMax Plus 384, 190, SpectraMax 190, 340PC 384 and VersaMax
Emax and Vmax
PROTOCOL REVISION HISTORY:
03/02/11 - Imported from 5.4 and edited. (ELM)
10/11/11 - Updated with the additional instruments supported in SMP 6.1
~End
Plate:	Plate1	1.3	PlateFormat	Endpoint	Absorbance	Raw	FALSE	1						1	550	1	12	96	1	8
	Temperature(¡C)	1	2	3	4	5	6	7	8	9	10	11	12
	24.5	0.6567	0.8345	0.8428	0.8489	0.836	0.9133	0.8833	0.8754	0.5347	0.5234	0.5419	0.5542
		0.8417	0.8222	0.8344	0.8725	0.8293	0.9068	0.9179	0.8594	0.5636	0.5339	0.5372	0.5683
		0.8427	0.7993	0.8105	0.7817	0.8379	0.7761	0.838	0.8201	0.5425	0.5258	0.5329	0.5392
		0.7675	0.7081	0.7828	0.7618	0.7843	0.8072	0.7812	0.7759	0.5296	0.5374	0.5125	0.5229
		0.5649	0.579	0.5876	0.6025	0.5927	0.6394	0.5509	0.5928	0.4804	0.4921	0.5024	0.4706
		0.5323	0.6056	0.5898	0.5439	0.48	0.5157	0.5255	0.5454	0.3761	0.43	0.4379	0.4053
		0.4879	0.4866	0.4975	0.5103	0.4771	0.4984	0.4788	0.5009	0.3972	0.3954	0.406	0.4109
		0.5417	0.6057	0.5976	0.5579	0.5526	0.5764	0.5956	0.585	0.471	0.4741	0.4808	0.4854
		1	2	3	4	5	6	7	8	9	10	11	12
		0.6567	0.8345	0.8428	0.8489	0.836	0.9133	0.8833	0.8754	0.5347	0.5234	0.5419	0.5542
		0.8417	0.8222	0.8344	0.8725	0.8293	0.9068	0.9179	0.8594	0.5636	0.5339	0.5372	0.5683
		0.8427	0.7993	0.8105	0.7817	0.8379	0.7761	0.838	0.8201	0.5425	0.5258	0.5329	0.5392
		0.7675	0.7081	0.7828	0.7618	0.7843	0.8072	0.7812	0.7759	0.5296	0.5374	0.5125	0.5229
		0.5649	0.579	0.5876	0.6025	0.5927	0.6394	0.5509	0.5928	0.4804	0.4921	0.5024	0.4706
		0.5323	0.6056	0.5898	0.5439	0.48	0.5157	0.5255	0.5454	0.3761	0.43	0.4379	0.4053
		0.4879	0.4866	0.4975	0.5103	0.4771	0.4984	0.4788	0.5009	0.3972	0.3954	0.406	0.4109
		0.5417	0.6057	0.5976	0.5579	0.5526	0.5764	0.5956	0.585	0.471	0.4741	0.4808	0.4854
~End
Group: Unknowns
Sample	Wells	Value	R	Result	MeanResult	SD	CV
.1% honey blank	B9	0.564	R
	B10	0.534	R
	B11	0.537	R
	B12	0.568	R
.5% honey blank	C9	0.542	R
	C10	0.526	R
	C11	0.533	R
	C12	0.539	R
0% honey blank	A9	0.535	R
	A10	0.523	R
	A11	0.542	R
	A12	0.554	R
1% honey blank	D9	0.53	R
	D10	0.537	R
	D11	0.512	R
	D12	0.523	R
10% honey blank	G9	0.397	R
	G10	0.395	R
	G11	0.406	R
	G12	0.411	R
20% honey blank	H9	0.471	R
	H10	0.474	R
	H11	0.481	R
	H12	0.485	R
3% honey blank	E9	0.48	R
	E10	0.492	R
	E11	0.502	R
	E12	0.471	R
5% honey blank	F9	0.376	R
	F10	0.43	R
	F11	0.438	R	Corrected
	F12	0.405	R					N0	avg	stdev	blank avg	blank std	corrected	rss						N0	avg	stdev
N0 .1% honey	B1	0.842	R	0.29125				0% honey	0.842333	0.00702377	0.5385	0.0129743	0.303833	0.0147535						0% honey	474.74	23.0524										N0	avg	stdev
	B2	0.822	R	0.27125				.1% honey	0.84275	0.0217773	0.55075	0.0177271	0.292	0.0280802						.1% honey	456.25	43.8754										0	474.74	23.0524
	B3	0.834	R	0.28325				.5% honey	0.80875	0.0257472	0.535	0.00707107	0.27375	0.0267005						.5% honey	427.734	41.7195										0.1	456.25	43.8754
	B4	0.873	R	0.32225				1% honey	0.755	0.0325883	0.5255	0.0106615	0.2295	0.034288						1% honey	358.594	53.575										0.5	427.734	41.7195
N0 .5% honey	C1	0.843	R	0.308				3% honey	0.58375	0.0159452	0.48625	0.0135739	0.0975	0.0209404						3% honey	152.344	32.7194										1	358.594	53.575
	C2	0.799	R	0.264				5% honey	0.568	0.0355903	0.41225	0.0279568	0.15575	0.0452576						5% honey	243.359	70.715										3	152.344	32.7194
	C3	0.811	R	0.276				10% honey	0.49575	0.0107199	0.40225	0.00754431	0.0935	0.0131085						10% honey	146.094	20.4821										5	243.359	70.715
	C4	0.782	R	0.247				20% honey	0.576	0.0308977	0.47775	0.00639661	0.09825	0.0315529						20% honey	153.516	49.3014										10	146.094	20.4821
N0 0% honey	A1	0.657	R	0.1185																												20	153.516	49.3014
	A2	0.835	R	0.2965																N1	avg	stdev
	A3	0.843	R	0.3045				N1	avg	stdev	blank avg	blank std	corrected	rss						0% honey	259.693	26.3052										N1	avg	stdev
	A4	0.849	R	0.3105				0% honey	0.87675	0.0317109	0.5385	0.0129743	0.33825	0.0342625						.1% honey	251.44	34.7488										0% honey	528.516	53.5351
N0 1% honey	D1	0.767	R	0.2415				.1% honey	0.87825	0.0416443	0.55075	0.0177271	0.3275	0.0452604						.5% honey	217.274	23.1093										.1% honey	511.719	70.7193
	D2	0.708	R	0.1825				.5% honey	0.818	0.0292575	0.535	0.00707107	0.283	0.0300998						1% honey	200.768	13.3495										.5% honey	442.187	47.031
	D3	0.783	R	0.2575				1% honey	0.787	0.0137356	0.5255	0.0106615	0.2615	0.0173877						3% honey	82.7255	29.4987										1% honey	408.594	27.1683
	D4	0.762	R	0.2365				3% honey	0.594	0.0359444	0.48625	0.0135739	0.10775	0.038422						5% honey	80.0384	29.9383										3% honey	168.359	60.0344
N0 10% honey	G1	0.488	R	0.08575				5% honey	0.5165	0.0271846	0.41225	0.0279568	0.10425	0.0389947						10% honey	66.4107	11.2094										5% honey	162.891	60.9292
	G2	0.487	R	0.08475				10% honey	0.48875	0.0125	0.40225	0.00754431	0.0865	0.0146002						20% honey	76.5835	14.8592										10% honey	135.156	22.8129
	G3	0.498	R	0.09575				20% honey	0.5775	0.0182665	0.47775	0.00639661	0.09975	0.0193542																		20% honey	155.859	30.2409
	G4	0.51	R	0.10775
N0 20% honey	H1	0.542	R	0.06425																												N2
	H2	0.606	R	0.12825				N2: 0 vs 20, 3, 10,5,1,.5,.1			N0: .1 vs 10, 3, 20, 5																					normalized
	H3	0.598	R	0.12025				.1 vs 20, 3, 10,			.5 vs 10, 3, 20, 5																					avg	stdev
	H4	0.558	R	0.08025				.5 vs 20			0 vs 10, 3, 20, 5																					337.891	22.2576
N0 3% honey	E1	0.565	R	0.07875				1 vs 20			1 vs 10, 3, 20,																					227.344	112.554
	E2	0.579	R	0.09275																												199.219	56.3331
	E3	0.588	R	0.10175				0%: N1 vs N2, N1 vs N0			N1: 0 vs 10, 20, 5, 3, 1																					173.047	53.36
	E4	0.603	R	0.11675				.1%: N1 vs N2, N0 vs N2			.1 vs 10, 20, 5, 3																					106.641	50.6529
N0 5% honey	F1	0.532	R	0.11975				.5%: N1 vs N2, N0 vs N2			.5 vs 10, 20, 5, 3																					140.234	37.3668
	F2	0.606	R	0.19375				1% N1 vs N2, N0 vs N2			1 vs 10, 20, 5, 3																					115.234	41.7293
	F3	0.59	R	0.17775																												59.7656	49.745
	F4	0.544	R	0.13175							polarization: 5
N1 .1% honey	B5	0.829	R	0.27825
	B6	0.907	R	0.35625				N2							normalized
	B7	0.918	R	0.36725				% honey	avg	stdev	blank avg	blank std	corrected	rss	avg	stdev
	B8	0.859	R	0.30825				0	0.76925	0.00694622	0.553	0.0124365	0.21625	0.0142449	337.891	22.2576
N1 .5% honey	C5	0.838	R	0.303				0.1	0.768	0.0225536	0.6225	0.068413	0.1455	0.0720347	227.344	112.554
	C6	0.776	R	0.241				0.5	0.71625	0.0341406	0.58875	0.0115866	0.1275	0.0360532	199.219	56.3331
	C7	0.838	R	0.303				1	0.67675	0.0216237	0.566	0.0264323	0.11075	0.0341504	173.047	53.36
	C8	0.82	R	0.285				3	0.612	0.0321973	0.54375	0.00377492	0.06825	0.0324178	106.641	50.6529
N1 0% honey	A5	0.836	R	0.2975				5	0.59525	0.0236837	0.5055	0.00331662	0.08975	0.0239148	140.234	37.3668
	A6	0.913	R	0.3745				10	0.4995	0.0204042	0.42575	0.0172313	0.07375	0.0267067	115.234	41.7293
	A7	0.883	R	0.3445				20	0.519	0.0280476	0.48075	0.0150638	0.03825	0.0318368	59.7656	49.745
	A8	0.875	R	0.3365
N1 1% honey	D5	0.784	R	0.2585
	D6	0.807	R	0.2815
	D7	0.781	R	0.2555
	D8	0.776	R	0.2505
N1 10% honey	G5	0.477	R	0.07475
	G6	0.498	R	0.09575
	G7	0.479	R	0.07675
	G8	0.501	R	0.09875
N1 20% honey	H5	0.553	R	0.07525
	H6	0.576	R	0.09825
	H7	0.596	R	0.11825
	H8	0.585	R	0.10725
N1 3% honey	E5	0.593	R	0.10675
	E6	0.639	R	0.15275
	E7	0.551	R	0.06475
	E8	0.593	R	0.10675
N1 5% honey	F5	0.48	R	0.06775
	F6	0.516	R	0.10375
	F7	0.525	R	0.11275
	F8	0.545	R	0.13275
Group Summaries
InRange	R - Outside standard range
~End
Original Filename: 24 hours; Date Last Saved: 7/20/2016 11:31:55 AM
