# Supplementary material for: Manuka Honey Modulates the Inflammatory Behavior of a dHL-60 Neutrophil Model under the Cytotoxic Limit
Source: Int J Biomater. 2019 Feb 25;2019:6132581. doi: 10.1155/2019/6132581 (PMC6415307; doi:10.1155/2019/6132581)
Supplement: Supplementary Materials — are available on the journal website detailing the differentiation of the HL-60 cells and preliminary Western blots used to establish a timeframe for IκBα phosphorylation. Additionally, Excel files are provided with the raw data obtained from each experiment described in this paper. [file 6132581.f1.zip › 6132581.f1/12.xlsx]

## Sheet: Sheet1
														LIVE		DEAD
											live	dead		avg	stdev	avg	stdev
0	N0 0% 3h 1 .202	05.16.2017 12:31:27 AM	BF	216997	37	193538	33	23459	4	89.1892	19547.3	2369.36	0	22246.1	2473.89	3175.8	2488.44
1	N0 0% 3h 2 .203	05.16.2017 12:33:56 AM	BF	252186	43	240457	41	11730	2	95.3488	24406.4	1190.6	0.001	31683.6	6832.99	4958.66	3442.64
2	N0 0% 3h 3 .185	05.16.2017 12:39:01 AM	BF	310834	53	246321	42	64513	11	79.2453	22784.7	5967.45	0.005	34922.9	11234.7	11234.7	992.088
3	N0 .1% 3h 1 .195	05.16.2017 12:44:43 AM	BF	404671	69	316699	54	87972	15	78.2609	30878.2	8577.27	0.01	29430.5	4476.26	3090.76	2398.99
4	N0 .1% 3h 2 .195	05.16.2017 12:47:56 AM	BF	445725	76	398806	68	46918	8	89.4737	38883.6	4574.51	0.03	24613.6	7572.49	3006.66	1788.56
5	N0 .1% 3h 3 .196	05.16.2017 12:50:29 AM	BF	275645	47	258051	44	17594	3	93.617	25289	1724.21	0.05	14761.7	7231.59	5482.11	1891.31
6	N0 .5% 3h 1 .197	05.16.2017 12:54:55 AM	BF	269781	46	222862	38	46918	8	82.6087	21951.9	4621.42	0.1	21420.2	4860.64	8803.07	2202.56
7	N0 .5% 3h 2 .197	05.16.2017 01:00:02 PM	BF	469184	80	422265	72	46918	8	90	41593.1	4621.42	0.2	3287.2	2684.32	37694	13445.9
8	N0 .5% 3h 3 .198	05.16.2017 01:03:45 PM	BF	445725	76	416401	71	29324	5	93.4211	41223.7	2903.08
9	N0 1% 3h 1 .199	05.16.2017 01:08:36 PM	BF	346023	59	322564	55	23459	4	93.2203	32095.1	2334.17
10	N0 1% 3h 2 .197	05.16.2017 01:11:48 PM	BF	304969	52	246321	42	58648	10	80.7692	24262.6	5776.83
11	N0 1% 3h 3 .198	05.16.2017 01:14:03 PM	BF	334293	57	322564	55	11730	2	96.4912	31933.8	1161.27
12	N0 3% 3h 31 .191	05.16.2017 01:18:25 PM	BF	252186	43	234592	40	17594	3	93.0233	22403.5	1680.23
13	N0 3% 3h 2 .191	05.16.2017 01:21:29 PM	BF	398806	68	346023	59	52783	9	86.7647	33045.2	5040.78
14	N0 3% 3h 3 .196	05.16.2017 01:25:38 PM	BF	211133	36	187673	32	23459	4	88.8889	18392	2298.98
15	N0 5% 3h 3 .196	05.16.2017 01:29:46 PM	BF	140755	24	87972	15	52783	9	62.5	8621.26	5172.73
16	N0 5% 3h 1 .196	05.16.2017 01:30:26 PM	BF	170079	29	87972	15	82107	14	51.7241	8621.26	8046.49
17	N0 5% 3h 2 .198	05.16.2017 01:35:31 PM	BF	228727	39	193538	33	35189	6	84.6154	19160.3	3483.71
18	N0 5% 3h 3 .198	05.16.2017 01:40:14 PM	BF	281510	48	228727	39	52783	9	81.25	22644	5225.52
19	N0 10% 3h 1 .195	05.16.2017 01:44:09 PM	BF	269781	46	170079	29	99702	17	63.0435	16582.7	9720.94
20	N0 10% 3h 2 .195	05.16.2017 01:49:51 PM	BF	334293	57	269781	46	64513	11	80.7018	26303.6	6290.02
21	N0 10% 3h 3 .197	05.16.2017 01:52:17 PM	BF	322564	55	216997	37	105566	18	67.2727	21374.2	10398.3
22	N0 20% 3h 1 .197	05.16.2017 01:55:25 PM	BF	293240	50	17594	3	275645	47	6	1733.01	27151
23	N0 20% 3h 2 .198	05.16.2017 01:58:30 PM	BF	551291	94	17594	3	533696	91	3.19149	1741.81	52835.9		* is sig dif from 0%
24	N0 20% 3h 3 .198	05.16.2017 02:03:52 PM	BF	398806	68	64513	11	334293	57	16.1765	6386.79	33095		* is sig from 3 H
	Re- measured with power washing									% viability					LIVE		DEAD
0	N0 0% 3H 1 A	05.18.2017 02:22:31 PM	BF	3043829	519	2791643	476	252186	43	91.7148	284748	25723	310471		avg	stdev	avg	stdev	400000
1	N0 0% 3H 2 A	05.18.2017 02:26:00 PM	BF	3847306	656	3612714	616	234592	40	93.9024	361271	23459.2	384731	0	315213	40574.9	28072.8	6135.84	400000
2	N0 0% 3H 3 A	05.18.2017 02:28:56 PM	BF	3249097	554	2908939	496	340158	58	89.5307	299621	35036.3	334657	0.001	253324	2738.49	19342.1	1211.59	400000
3	N0 .1% 3H 1 A	05.18.2017 02:31:35 PM	BF	2615699	446	2433890	415	181809	31	93.0493	250691	18726.3	269417	0.005	241440	27864	17170.2	3805.34	400000
4	N0 .1% 3H 2 A	05.18.2017 02:34:10 PM	BF	2633293	449	2433890	415	199403	34	92.4276	253125	20737.9	273862	0.01	261473	26874.1	21868.9	7755.6	400000
5	N0 .1% 3H 3 A 211	05.18.2017 02:37:35 PM	BF	2603969	444	2428026	414	175944	30	93.2432	256157	18562.1	274719	0.03	256012	14800	22411.3	5881.22	400000
6	N0 .5% 3H 1 A 208	05.18.2017 02:40:24 PM	BF	2697806	460	2551186	435	146620	25	94.5652	265323	15248.5	280572	0.05	246866	16197.3	32930.8	4957.17	400000
7	N0 .5% 3H 2 A 210	05.18.2017 02:42:42 PM	BF	2568781	438	2363513	403	205268	35	92.0091	248169	21553.1	269722	0.1	298297	30204.3	52023.7	3524.92	400000
8	N0 .5% 3H 3 A 209	05.18.2017 02:45:23 PM	BF	2158245	368	2017490	344	140755	24	93.4783	210828	14708.9	225537	0.2	4539.36	2948.73	292540	10912.9	400000
9	N0 1% 3H 1 A 212	05.18.2017 02:47:32 PM	BF	2504268	427	2293135	391	211133	36	91.5691	243072	22380.1	265452
10	N0 1% 3H 2 A 215	05.18.2017 02:50:34 PM	BF	2445620	417	2316594	395	129026	22	94.7242	249034	13870.3	262904		LIVE
11	N0 1% 3H 3 A 213	05.18.2017 02:53:16 PM	BF	3020370	515	2744725	468	275645	47	90.8738	292313	29356.2	321669		avg	stdev
12	N0 3% 3H 1 A 212	05.18.2017 02:56:20 PM	BF	2791643	476	2574645	439	216997	37	92.2269	272912	23001.7	295914	0	91.716	2.18588
13	N0 3% 3H 2 A 212	05.18.2017 02:57:37 PM	BF	2598105	443	2334189	398	263916	45	89.842	249758	27975.1	277733	0.001	92.9067	0.426101
14	N0 3% 3H 3 A 214	05.18.2017 02:59:27 PM	BF	2457350	419	2293135	391	164214	28	93.3174	245365	16257.2	261623	0.005	93.3509	1.2828
15	N0 5% 3H 1 A 216	05.18.2017 03:01:32 PM	BF	2768184	472	2439755	416	328429	56	88.1356	241536	35470.3	277006	0.01	92.389	2.052
16	N0 5% 3H 2 A 221	05.18.2017 03:04:11 PM	BF	2645023	451	2398702	409	246321	42	90.6874	265057	27218.5	292275	0.03	91.7954	1.77744
17	N0 5% 3H 3 A 228	05.18.2017 03:09:28 PM	BF	2369378	404	2052679	350	316699	54	86.6337	234005	36103.7	270109	0.05	88.4855	2.04938
18	N0 10% 3H 1 A 223	05.18.2017 03:12:07 PM	BF	2879615	491	2439755	416	439860	75	84.7251	272033	49044.4	321077	0.1	85.0892	1.39921
19	N0 10% 3H 2 A 227	05.18.2017 03:14:49 PM	BF	3061424	522	2568781	438	492643	84	83.908	291557	55915	347472	0.2	1.53491	1.0209
20	N0 10% 3H 3 A 210	05.18.2017 03:16:34 PM	BF	3642038	621	3155260	538	486778	83	86.6345	331302	51111.7	382414
21	N0 20% 3H 1 A 222	05.18.2017 03:18:55 PM	BF	2768184	472	46918	8	2721265	464	1.69491	5207.9	302060	307268
22	N0 20% 3H 2 A 224	05.18.2017 03:22:43 PM	BF	2645023	451	11730	2	2633293	449	0.443459	1313.76	294929	296243
23	N0 20% 3H 3 A 220	05.18.2017 03:25:47 PM	BF	2615699	446	64513	11	2551186	435	2.46637	7096.43	280630	287727
	N0 24 hours					live		dead		% viability	live	dead	sum		LIVE		DEAD
0	N0 24h 0% 1 211	05.24.2017 01:45:42 PM	BF	3202179	546	3026235	516	175944	30	94.5055	319268	18562.1	337830		avg	stdev	avg	stdev	400000
1	N0 24h 0% 2 213	05.24.2017 01:49:11 PM	BF	2486674	424	2193434	374	293240	50	88.2075	233601	31230.1	264831	0	290343	49143.1	27474.6	7750.22	400000
2	N0 24h 0% 3 214	05.24.2017 01:51:38 PM	BF	3278421	559	2973452	507	304969	52	90.6977	318159	32631.7	350791	0.001	266646	23747.7	35057.8	8067.84	400000
3	N0 24h .1% 1 216	05.24.2017 01:54:37 PM	BF	2486674	424	2222758	379	263916	45	89.3868	240058	28502.9	268561	0.005	255838	52346	35385.2	10620.2	400000
4	N0 24h .1% 2 218	05.24.2017 01:57:17 PM	BF	2920668	498	2621564	447	299105	51	89.759	285750	32602.4	318353	0.01	213735	59933.7	23295	8566.17	400000
5	N0 24h .1% 3 221	05.24.2017 02:01:27 PM	BF	2879615	491	2480809	423	398806	68	86.1507	274129	44068.1	318197	0.03	179958	8480.62	72439	8338.27	400000
6	N0 24h .5% 1 221	05.24.2017 02:04:36 PM	BF	3090748	527	2691941	459	398806	68	87.0968	297459	44068.1	341528	0.05	44857.9	41016.4	219834	16744.9	400000
7	N0 24h .5% 2 217	05.24.2017 02:07:33 PM	BF	2732995	466	2515998	429	216997	37	92.0601	272986	23544.2	296530	0.1	6626.25	3656	263368	38943.6	400000
8	N0 24h .5% 3 212	05.24.2017 02:08:49 PM	BF	2222758	379	1859140	317	363617	62	83.6412	197069	38543.4	235612	0.2	4620.47	3817.86	336960	11262.3	400000
9	N0 24h 1% 1 211	05.24.2017 02:11:59 PM	BF	1513117	258	1378227	235	134890	23	91.0853	145403	14230.9	159634
10	N0 24h 1% 2 208	05.24.2017 02:14:54 PM	BF	2709536	462	2474944	422	234592	40	91.342	257394	24397.6	281792		LIVE
11	N0 24h 1% 3 209	05.24.2017 02:18:24 PM	BF	2580510	440	2281406	389	299105	51	88.4091	238407	31256.5	269663		avg	stdev
12	N0 24h 3% 1 213	05.24.2017 02:22:46 PM	BF	2275541	388	1612819	275	662722	113	70.8763	171765	70579.9	242345	0	91.1369	3.17187
13	N0 24h 3% 2 195	05.24.2017 02:26:31 PM	BF	2603969	444	1935383	330	668587	114	74.3243	188700	65187.2	253887	0.001	88.4322	1.98456
14	N0 24h 3% 3 206	05.24.2017 02:29:49 PM	BF	2533592	432	1741844	297	791747	135	68.75	179410	81549.9	260960	0.005	87.5993	4.2319
15	N0 24h 5% 1 194	05.24.2017 02:37:05 PM	BF	2574645	439	469184	80	2105462	359	18.2232	45510.8	204230	249741	0.01	90.2788	1.62428
16	N0 24h 5% 2 200	05.24.2017 02:41:57 PM	BF	2410431	411	35189	6	2375242	405	1.45985	3518.9	237524	241043	0.03	71.3169	2.81316
17	N0 24h 5% 3 221	05.24.2017 02:47:55 PM	BF	2744725	468	774153	132	1970571	336	28.2051	85543.9	217748	303292	0.05	15.9627	13.5152
18	N0 24h 10% 1 221	05.24.2017 02:50:01 PM	BF	2023355	345	23459	4	1999895	341	1.15942	2592.22	220988	223581	0.1	2.36499	1.15266
19	N0 24h 10% 2 221	05.24.2017 02:52:07 PM	BF	2545321	434	87972	15	2457350	419	3.45622	9720.91	271537	281258	0.2	1.32275	1.03558
20	N0 24h 10% 3 215	05.24.2017 02:54:15 PM	BF	2838561	484	70378	12	2768184	472	2.47934	7565.64	297580	305145
21	N0 24h 20% 1 208	05.24.2017 02:56:49 PM	BF	3202179	546	29324	5	3172855	541	0.915751	3049.7	329977	333027
22	N0 24h 20% 2 209	05.24.2017 02:59:58 PM	BF	3184584	543	17594	3	3166990	540	0.552486	1838.57	330950	332789
23	N0 24h 20% 3 204	05.24.2017 03:02:10 PM	BF	3518878	600	87972	15	3430906	585	2.5	8973.14	349952	358926
	3 hour N1										live	dead	sum		LIVE		DEAD
24	N1 3h 0% 1 200	05.24.2017 03:05:56 PM	BF	1964707	335	1859140	317	105566	18	94.6269	185914	10556.6	196471		avg	stdev	avg	stdev	400000
25	N1 3h 0% 2 202	05.24.2017 03:08:18 PM	BF	2557051	436	2269676	387	287375	49	88.7615	229237	29024.9	258262	0	206845	21698.5	22657.6	10484.6	400000
26	N1 3h 0% 3 206	05.24.2017 03:10:05 PM	BF	2269676	387	1994031	340	275645	47	87.8553	205385	28391.4	233777	0.001	196266	2582.62	22338	6061.56	400000
27	N1 3h .1% 1 206	05.24.2017 03:14:42 PM	BF	2040949	348	1876735	320	164214	28	91.954	193304	16914	210218	0.005	201443	28191	22074.1	5893.67	400000
28	N1 3h .1% 2 201	05.24.2017 03:16:56 PM	BF	2257946	385	1970571	336	287375	49	87.2727	198042	28881.2	226924	0.01	166654	12249.5	22711.4	540.901	400000
29	N1 3h .1% 3 201	05.24.2017 03:19:33 PM	BF	2175839	371	1964707	335	211133	36	90.2965	197453	21218.9	218672	0.03	207713	19834.3	19027.4	7077.71	400000
30	N1 3h .5% 1 193	05.24.2017 03:21:56 PM	BF	2287270	390	2105462	359	181809	31	92.0513	203177	17544.6	220722	0.05	214485	24099.9	34072.5	15051.7	400000
31	N1 3h .5% 2 200	05.24.2017 03:24:10 PM	BF	1923653	328	1724250	294	199403	34	89.6341	172425	19940.3	192365	0.1	229101	15259	30117.2	1747.98	400000
32	N1 3h .5% 3 200	05.24.2017 03:26:02 PM	BF	2574645	439	2287270	390	287375	49	88.8383	228727	28737.5	257464	0.2	7856.88	4190.27	266461	5663.17	400000
33	N1 3h 1% 1 202	05.24.2017 03:27:41 PM	BF	1818087	310	1595225	272	222862	38	87.7419	161118	22509.1	183627
34	N1 3h 1% 2 195	05.24.2017 03:33:14 PM	BF	2082003	355	1853276	316	228727	39	89.0141	180694	22300.9	202995		LIVE
35	N1 3h 1% 3 194	05.24.2017 03:35:21 PM	BF	1870870	319	1630413	278	240457	41	87.1473	158150	23324.3	181474		avg	stdev
36	N1 3h 3% 1 202	05.24.2017 03:38:34 PM	BF	2398702	409	2246217	383	152485	26	93.643	226868	15401	242269	0	90.4145	3.67601
37	N1 3h 3% 2 206	05.24.2017 03:39:39 PM	BF	2082003	355	1818087	310	263916	45	87.3239	187263	27183.3	214446	0.001	89.8411	2.37364
38	N1 3h 3% 3 206	05.24.2017 03:41:35 PM	BF	2169975	370	2029219	346	140755	24	93.5135	209010	14497.8	223507	0.005	90.1746	1.67329
39	N1 3h 5% 1 204	05.24.2017 03:43:41 PM	BF	2451485	418	1947112	332	504372	86	79.4258	198605	51445.9	250051	0.01	87.9678	0.953648
40	N1 3h 5% 2 200	05.24.2017 03:45:56 PM	BF	2680212	457	2422161	413	258051	44	90.372	242216	25805.1	268021	0.03	91.4935	3.61152
41	N1 3h 5% 3 198	05.24.2017 03:47:29 PM	BF	2299000	392	2046814	349	252186	43	89.0306	202635	24966.4	227601	0.05	86.2761	5.97033
42	N1 3h 10% 1 201	05.24.2017 03:49:55 PM	BF	2674347	456	2386972	407	287375	49	89.2544	239891	28881.2	268772	0.1	88.3481	1.28165
43	N1 3h 10% 2 186	05.24.2017 03:53:42 PM	BF	3043829	519	11730	2	3032100	517	0.385356	1090.89	281985	283076	0.2	2.84098	1.48087
44	N1 3h 10% 3 198	05.24.2017 03:55:11 PM	BF	2521862	430	2205163	376	316699	54	87.4419	218311	31353.2	249664
45	N1 3h 20% 1 201	05.24.2017 03:57:04 PM	BF	2756454	470	117296	20	2639158	450	4.25532	11788.2	265235	277024			* = diff from N0 at that timepoint
46	N1 3h 20% 2 203	05.24.2017 03:59:14 PM	BF	2768184	472	82107	14	2686077	458	2.9661	8333.86	272637	280971
47	N1 3h 20% 3 196	05.24.2017 04:01:08 PM	BF	2703671	461	35189	6	2668482	455	1.30152	3448.52	261511	264960
N1 24 hour											live	dead			LIVE		DEAD
0	N1 0% 24h 1 213	05.25.2017 12:49:16 AM	BF	2404566	410	2199299	375	205268	35	91.4634	234225	21861	256086		avg	stdev	avg	stdev	400000
1	N1 0% 24h 2 214	05.25.2017 12:50:55 AM	BF	1771168	302	1577630	269	193538	33	89.0728	168806	20708.6	189515	0	210416	36160.1	24844.3	6192.02	400000
2	N1 0% 24h 3 218	05.25.2017 12:55:28 AM	BF	2386972	407	2093732	357	293240	50	87.715	228217	31963.2	260180	0.001	222804	15458	30242.8	15347	400000
3	N1 .1% 24h 1 214	05.25.2017 12:57:28 AM	BF	2263811	386	2093732	357	170079	29	92.487	224029	18198.5	242228	0.005	193532	45228.6	27134.5	5145.44	400000
4	N1 .1% 24h 2 208	05.25.2017 12:59:40 AM	BF	2228623	380	1988166	339	240457	41	89.2105	206769	25007.5	231777	0.01	201059	10822.8	21508.2	5063.75	400000
5	N1 .1% 24h 3 219	05.25.2017 01:02:46 PM	BF	2603969	444	2169975	370	433995	74	83.3333	237612	47522.5	285135	0.03	179373	6278.05	27928.2	6838.32	400000
6	N1 .5% 24h 1 212	05.25.2017 01:05:03 PM	BF	2486674	424	2246217	383	240457	41	90.3302	238099	25488.4	263587	0.05	63324.2	54010.6	188714	53793.5	400000
7	N1 .5% 24h 2 220	05.25.2017 01:07:42 PM	BF	2070273	353	1771168	302	299105	51	85.5524	194828	32901.6	227730	0.1	10279	5363.37	205749	34255.2	400000
8	N1 .5% 24h 3 218	05.25.2017 01:11:49 PM	BF	1565901	267	1354768	231	211133	36	86.5169	147670	23013.5	170683	0.2	11661.2	9125.73	324872	17626.7	400000
9	N1 1% 24h 1 218	05.25.2017 01:13:45 PM	BF	2193434	374	1958842	334	234592	40	89.3048	213514	25570.5	239084
10	N1 1% 24h 2 219	05.25.2017 01:18:26 PM	BF	1982301	338	1771168	302	211133	36	89.3491	193943	23119.1	217062		LIVE
11	N1 1% 24h 3 216	05.25.2017 01:25:20 PM	BF	1958842	334	1812222	309	146620	25	92.515	195720	15835	211555		avg	stdev
12	N1 3% 24h 1 195	05.25.2017 01:33:24 PM	BF	2169975	370	1911924	326	258051	44	88.1081	186413	25160	211573	0	89.4171	1.89777
13	N1 3% 24h 2 210	05.25.2017 01:37:13 PM	BF	2029219	346	1689061	288	340158	58	83.237	177351	35716.6	213068	0.001	88.3436	4.63802
14	N1 3% 24h 3 217	05.25.2017 01:39:34 PM	BF	1818087	310	1606954	274	211133	36	88.3871	174355	22907.9	197262	0.005	87.4665	2.52649
15	N1 5% 24h 1 204	05.25.2017 01:42:00 PM	BF	2674347	456	1090852	186	1583495	270	40.7895	111267	161516	272783	0.01	90.3896	1.84073
16	N1 5% 24h 2 205	05.25.2017 01:46:57 PM	BF	2492538	425	46918	8	2445620	417	1.88235	4809.09	250676	255485	0.03	86.5774	2.89624
17	N1 5% 24h 3 210	05.25.2017 01:51:51 PM	BF	2169975	370	703776	120	1466199	250	32.4324	73896.5	153951	227847	0.05	25.0348	20.4813
18	N1 10% 24h 1 212	05.25.2017 01:53:33 PM	BF	1718385	293	76242	13	1642143	280	4.43686	8081.65	174067	182149	0.1	4.61527	1.64426
19	N1 10% 24h 2 217	05.25.2017 01:57:40 PM	BF	1911924	326	58648	10	1853276	316	3.06749	6363.31	201080	207444	0.2	3.50232	2.83061
20	N1 10% 24h 3 215	05.25.2017 02:01:29 PM	BF	2404566	410	152485	26	2252082	384	6.34146	16392.1	242099	258491
21	N1 20% 24h 1 205	05.25.2017 02:06:23 PM	BF	3389852	578	93837	16	3296015	562	2.76817	9618.29	337842	347460
22	N1 20% 24h 2 217	05.25.2017 02:09:22 PM	BF	3008640	513	199403	34	2809237	479	6.62768	21635.2	304802	326437
23	N1 20% 24h 3 212	05.25.2017 02:12:21 PM	BF	3166990	540	35189	6	3131801	534	1.11111	3730.03	331971	335701
N2 3 hours			N2 3 hours								live	dead	sum		LIVE		DEAD
24	N2 0% 3h 1 224	05.25.2017 02:22:49 PM	BF	2316594	395	2093732	357	222862	38	90.3797	234498	24960.5	259459		avg	stdev	avg	stdev
25	N2 0% 3h 2 226	05.25.2017 02:25:09 PM	BF	1671467	285	1530712	261	140755	24	91.5789	172970	15905.3	188876	0	190999	37854.7	19752.6	4678.44
26	N2 0% 3h 3 224	05.25.2017 02:26:53 PM	BF	1642143	280	1477929	252	164214	28	90	165528	18392	183920	0.001	175261	13155.6	23247	2574.07
27	N2 .1% 3h 1 229	05.25.2017 02:30:42 PM	BF	1829816	312	1636278	279	193538	33	89.4231	187354	22160.1	209514	0.005	169823	21654	20351.8	2124.08
28	N2 .1% 3h 2 228	05.25.2017 02:33:02 PM	BF	1741844	297	1554171	265	187673	32	89.2256	177175	21394.7	198570	0.01	156949	14145	15511.4	6023.78
29	N2 .1% 3h 3 235	05.25.2017 02:35:19 PM	BF	1595225	272	1372362	234	222862	38	86.0294	161253	26186.3	187439	0.03	146704	6031.62	18814.3	8025.74
30	N2 .5% 3h 1 231	05.25.2017 02:37:19 PM	BF	1765304	301	1606954	274	158349	27	91.0299	185603	18289.3	203892	0.05	165944	17032.1	28659.3	12949.7
31	N2 .5% 3h 2 230	05.25.2017 02:39:21 PM	BF	1730115	295	1554171	265	175944	30	89.8305	178730	20233.6	198963	0.1	167386	27795.6	38203.3	19382
32	N2 .5% 3h 3 226	05.25.2017 02:44:28 PM	BF	1483793	253	1284390	219	199403	34	86.5613	145136	22532.5	167669	0.2	4904.91	3580.63	190810	58805.3
33	N2 1% 3h 1 227	05.25.2017 02:47:45 PM	BF	1513117	258	1401686	239	111431	19	92.6357	159091	12647.4	171739
34	N2 1% 3h 2 225	05.25.2017 02:49:55 PM	BF	1460334	249	1260931	215	199403	34	86.3454	141855	22432.8	164288		LIVE
35	N2 1% 3h 3 217	05.25.2017 02:52:21 PM	BF	1671467	285	1565901	267	105566	18	93.6842	169900	11453.9	181354		avg	stdev
36	N2 3% 3h 1 212	05.25.2017 02:54:30 PM	BF	1565901	267	1431010	244	134890	23	91.3858	151687	14298.3	165985	0	90.6529	0.824152
37	N2 3% 3h 2 228	05.25.2017 02:56:51 PM	BF	1548306	264	1301985	222	246321	42	84.0909	148426	28080.6	176507	0.001	88.226	1.90488
38	N2 3% 3h 3 218	05.25.2017 02:58:55 PM	BF	1413416	241	1284390	219	129026	22	90.8714	139999	14063.8	154062	0.005	89.1406	2.31283
39	N2 5% 3h 1 220	05.25.2017 03:01:19 PM	BF	1624549	277	1442740	246	181809	31	88.8087	158701	19999	178700	0.01	90.8884	3.96916
41	N2 5% 3h 2 225 xxx	05.25.2017 03:05:05 PM	BF	1565901	267	1366497	233	199403	34	87.2659	153731	22432.8	176164	0.03	88.7827	4.07133
42	N2 5% 3h 3 225	05.25.2017 03:07:00 PM	BF	2035084	347	1648008	281	387077	66	80.9798	185401	43546.2	228947	0.05	85.6848	4.147
43	N2 10% 3h 1 226	05.25.2017 03:11:24 PM	BF	2146515	366	1765304	301	381212	65	82.2404	199479	43077	242556	0.1	81.9011	8.23515
44	N2 10% 3h 2 222	05.25.2017 03:13:20 PM	BF	1859140	317	1366497	233	492643	84	73.5016	151681	54683.4	206365	0.2	3.02749	3.01595
45	N2 10% 3h 3 221	05.25.2017 03:14:57 PM	BF	1518982	259	1366497	233	152485	26	89.9614	150998	16849.6	167848
46	N2 20% 3h 1 222	05.25.2017 03:16:48 PM	BF	1190554	203	76242	13	1114311	190	6.40394	8462.86	123689	132151
47	N2 20% 3h 2 222	05.25.2017 03:18:49 PM	BF	1952977	333	11730	2	1941248	331	0.600601	1302.03	215479	216781
48	N2 20% 3h 3 211	05.25.2017 03:21:16 PM	BF	2257946	385	46918	8	2211028	377	2.07792	4949.85	233263	238213
N2 24 hour											live	dead
0	N2 24 H 0% 1 220	05.26.2017 01:53:16 PM	BF	1782898	304	1571765	268	211133	36	88.1579	172894	23224.6	196119
1	N2 24 H 0% 2 220	05.26.2017 01:54:19 PM	BF	2545321	434	2340054	399	205268	35	91.9355	257406	22579.5	279985		LIVE		DEAD
2	N2 24 H 0% 3 230	05.26.2017 01:55:51 PM	BF	1730115	295	1595225	272	134890	23	92.2034	183451	15512.4	198963		avg	stdev	avg	stdev
3	N2 24 H .1% 1 225	05.26.2017 01:57:13 PM	BF	1255066	214	1073258	183	181809	31	85.514	120742	20453.5	141195	0	204584	46049	20438.8	4278.63
4	N2 24 H .1% 2 227	05.26.2017 01:58:30 PM	BF	1208148	206	1055663	180	152485	26	87.3786	119818	17307	137125	0.001	122002	3019.48	18656.9	1620.11
5	N2 24 H .1% 3 230	05.26.2017 01:59:31 PM	BF	1249202	213	1090852	186	158349	27	87.3239	125448	18210.1	143658	0.005	134533	26108.2	26338.8	8040.23
6	N2 24 H .5% 1 226	05.26.2017 02:00:57 PM	BF	1096717	187	932503	159	164214	28	85.0267	105373	18556.2	123929	0.01	135056	32060	22618.6	8730.41
7	N2 24 H .5% 2 226	05.26.2017 02:02:53 PM	BF	1606954	274	1378227	235	228727	39	85.7664	155740	25846.2	181586	0.03	86636.7	24547.2	30930	21446.9
8	N2 24 H .5% 3 226	05.26.2017 02:05:41 PM	BF	1565901	267	1260931	215	304969	52	80.5243	142485	34614	177099	0.05	22735.9	15527.2	112203	35930.7
9	N2 24 H 1% 1 226	05.26.2017 02:06:57 PM	BF	1601089	273	1407551	240	193538	33	87.9121	159053	21869.8	180923	0.1	5972.33	5217.89	128635	33733.7
10	N2 24 H 1% 2 232	05.26.2017 02:08:19 PM	BF	973556	166	850395	145	123161	21	87.3494	98645.8	14286.7	112932	0.2	22970.5	12562.5	212477	82858.1
11	N2 24 H 1% 3 235	05.26.2017 02:09:28 PM	BF	1524847	260	1255066	214	269781	46	82.3077	147470	31699.3	179170
12	N2 24 H 3% 1 227	05.26.2017 02:13:03 PM	BF	862125	147	633398	108	228727	39	73.4694	71890.7	25960.5	97851.2		LIVE
13	N2 24 H 3% 2 232	05.26.2017 02:14:12 PM	BF	1460334	249	991151	169	469184	80	67.8715	114974	54425.3	169399		avg	stdev
14	N2 24 H 3% 3 235	05.26.2017 02:15:56 PM	BF	727235	124	621668	106	105566	18	85.4839	73046	12404	85450	0	90.7656	2.2623
15	N2 24 H 5% 1 230	05.26.2017 02:17:07 PM	BF	1530712	261	281510	48	1249202	213	18.3908	32373.7	143658	176032	0.001	86.7389	1.0611
16	N2 24 H 5% 2 235	05.26.2017 02:18:28 PM	BF	885584	151	263916	45	621668	106	29.8013	31010.1	73046	104056	0.005	83.7725	2.8372
17	N2 24 H 5% 3 235	05.26.2017 02:19:52 PM	BF	1061528	181	41054	7	1020475	174	3.8674	4823.84	119906	124730	0.01	85.8564	3.08612
18	N2 24 H 10% 1 235	05.26.2017 02:21:09 PM	BF	1084987	185	70378	12	1014610	173	6.48649	8269.41	119217	127486	0.03	75.6082	8.99889
19	N2 24 H 10% 2 235	05.26.2017 02:22:10 PM	BF	1495523	255	82107	14	1413416	241	5.4902	9647.57	166076	175724	0.05	17.3532	12.9981
20	N2 24 H 10% 3 235	05.26.2017 02:23:29 PM	BF	856260	146	0	0	856260	146	0	0	100611	100611	0.1	3.99223	3.49307
21	N2 24 H 20% 1 235	05.26.2017 02:24:31 PM	BF	2064408	352	99702	17	1964707	335	4.82955	11715	230853	242568	0.2	11.5483	10.0023
22	N2 24 H 20% 2 235	05.26.2017 02:26:04 PM	BF	2598105	443	175944	30	2422161	413	6.77201	20673.4	284604	305277
23	N2 24 H 20% 3 235	05.26.2017 02:27:08 PM	BF	1348903	230	310834	53	1038069	177	23.0435	36523	121973	158496
				total		live		dead		% viabiliity	Live: normality test failed
0	N0 20% 3h 213 1	07.17.2017 01:23:06 PM	BF	1010000	173	276000	47	739000	126	27.1676	10.7688		0	0	0
1	N0 20% 3h 200 2	07.17.2017 01:24:59 PM	BF	968000	165	41100	7	927000	158	4.24242	7.18182		0	0	0
2	N0 20% 3h 201 3	07.17.2017 01:26:20 PM	BF	639000	109	35200	6	604000	103	5.50459	8.47706		0	0	0
3	N0 10% 3h 202 1	07.17.2017 01:28:17 PM	BF	1070000	183	469000	80	604000	103	43.7158	8.81421		0	0	0
4	N0 10% 3h 206 2	07.17.2017 01:30:19 PM	BF	563000	96	463000	79	99700	17	82.2917	11.8542		0	0	0
5	N0 10% 3h 204 3	07.17.2017 01:31:40 PM	BF	803000	137	510000	87	293000	50	63.5037	10.635		0	0	0
6	N0 5% 3h 209 1	07.17.2017 01:33:49 PM	BF	651000	111	516000	88	135000	23	79.2793	11.9189		0	0	0
7	N0 5% 3h 214 2	07.17.2017 01:35:58 PM	BF	974000	166	616000	105	358000	61	63.253	10.9398		0	0	0
8	N0 5% 3h 210 3	07.17.2017 01:38:20 PM	BF	375000	64	334000	57	41100	7	89.0625	12.7656		0	0	0
9	N0 3% 3h 208 1	07.17.2017 01:40:03 PM	BF	850000	145	727000	124	123000	21	85.5172	12.3517		0	0	0
10	N0 3% 3h 208 2	07.17.2017 01:41:05 PM	BF	850000	145	727000	124	123000	21	85.5172	12.3517		0	0	0
11	N0 3% 3h 206 3	07.17.2017 01:42:39 PM	BF	1050000	179	821000	140	229000	39	78.2123	11.4804		0	0	0
12	N0 1% 3h 206 1	07.17.2017 01:44:04 PM	BF	1410000	241	1140000	194	276000	47	80.4979	11.0996		0	0	0
13	N0 1% 3h 210 2	07.17.2017 01:45:49 PM	BF	1510000	257	1260000	214	252000	43	83.2685	11.6342		0	0	0
14	N0 1% 3h 208 3	07.17.2017 01:47:30 PM	BF	1800000	307	1530000	261	270000	46	85.0163	10.8762		0	0	0
15	N0 .5% 3h 209 1	07.17.2017 01:50:20 PM	BF	979000	167	721000	123	258000	44	73.6527	10.8503		0	0	0
16	N0 .5% 3h 209 2	07.17.2017 01:52:05 PM	BF	1240000	212	1030000	175	217000	37	82.5472	11.4057		0	0	0
17	N0 .5% 3h 208 3	07.17.2017 01:53:39 PM	BF	1370000	234	1190000	203	182000	31	86.7521	11.4915		0	0	0
18	N0 .1% 3h 207 1	07.17.2017 01:56:16 PM	BF	1370000	233	1180000	202	182000	31	86.6953	11.5837		0	0	0
19	N0 .1% 3h 208 2	07.17.2017 01:57:32 PM	BF	1060000	180	897000	153	158000	27	85	11.1389		0	0	0
20	N0 .1% 3h 210 3	07.17.2017 01:59:05 PM	BF	1130000	192	886000	151	240000	41	78.6458	10.6719		0	0	0
21	N0 0% 3h 210 1	07.17.2017 02:00:44 PM	BF	1460000	249	1270000	216	194000	33	86.747	11.3494		0	0	0
22	N0 0% 3h 208 2	07.17.2017 02:04:59 PM	BF	1550000	264	1350000	230	199000	34	87.1212	11.6326		0	0	0
23	N0 0% 3h 215 3	07.17.2017 02:06:54 PM	BF	1470000	251	1300000	221	176000	30	88.0478	11.9363		0	0	0
24	N2 0% 24h 194 1	07.17.2017 02:12:02 PM	BF	2220000	379	1710000	292	510000	87	77.0449	10.4354		0	0	0
25	N2 0% 24h 197 2	07.17.2017 02:13:59 PM	BF	2280000	389	1840000	313	446000	76	80.4627	10.4524		0	0	0
26	N2 0% 24h 198 3	07.17.2017 02:15:20 PM	BF	1660000	283	1490000	254	170000	29	89.7527	11.7774		0	0	0
27	N2 .1% 24h 200 1	07.17.2017 02:21:57 PM	BF	1280000	218	950000	162	328000	56	74.3119	10.3624		0	0	0
28	N2 .1% 24h 197 2	07.17.2017 02:23:53 PM	BF	1650000	281	1360000	232	287000	49	82.5623	10.2384		0	0	0
29	N2 .1% 24h 198 3	07.17.2017 02:25:31 PM	BF	1100000	188	915000	156	188000	32	82.9787	10.516		0	0	0
30	N2 .5% 24h 200 1	07.17.2017 02:33:59 PM	BF	1560000	266	287000	49	1270000	217	18.4211	6.78571		0	0	0
31	N2 .5% 24h 198 2	07.17.2017 02:38:10 PM	BF	1010000	173	798000	136	217000	37	78.6127	9.73988		0	0	0
32	N2 .5% 24h 198 3	07.17.2017 02:39:48 PM	BF	1060000	180	868000	148	188000	32	82.2222	10.55		0	0	0
33	N2 1% 24h 197 1	07.17.2017 02:41:57 PM	BF	1710000	292	1370000	233	346000	59	79.7945	10.1712		0	0	0
34	N2 1% 24h 196 2	07.17.2017 02:44:20 PM	BF	1920000	328	1550000	264	375000	64	80.4878	10.1707		0	0	0
35	N2 1% 24h 191 3	07.17.2017 02:46:46 PM	BF	1690000	289	1300000	222	393000	67	76.8166	9.71972		0	0	0
36	N2 3% 24h 196 1	07.17.2017 02:48:56 PM	BF	2200000	375	1200000	205	997000	170	54.6667	10.1707		0	0	0
37	N2 3% 24h 195 2	07.17.2017 02:50:54 PM	BF	2350000	400	874000	149	1470000	251	37.25	8.2325		0	0	0
38	N2 3% 24h 196 3	07.17.2017 02:52:28 PM	BF	2020000	345	1320000	225	704000	120	65.2174	10.6145		0	0	0
39	N2 5% 24h 199 1	07.17.2017 02:54:33 PM	BF	1840000	313	29300	5	1810000	308	1.59744	7.35783		0	0	0
40	N2 5% 24h 193 2	07.17.2017 02:57:36 PM	BF	2060000	351	23500	4	2040000	347	1.1396	7.11111		0	0	0
41	N2 5% 24h 195 3	07.17.2017 02:59:15 PM	BF	1430000	243	93800	16	1330000	227	6.58436	7.03292		0	0	0
42	N2 10% 24h 195 1	07.17.2017 03:01:00 PM	BF	2160000	368	88000	15	2070000	353	4.07609	6.17663		0	0	0
43	N2 10% 24h 196 2	07.17.2017 03:03:15 PM	BF	1830000	312	956000	163	874000	149	52.2436	9.25641		0	0	0
44	N2 10% 24h 194 3	07.17.2017 03:04:45 PM	BF	1840000	313	217000	37	1620000	276	11.8211	6.6262		0	0	0
45	N2 20% 24h 195 1	07.17.2017 03:07:39 PM	BF	2440000	416	915000	156	1520000	260	37.5	7.95913		0	0	0
46	N2 20% 24h 196 2	07.17.2017 03:09:13 PM	BF	2230000	380	352000	60	1880000	320	15.7895	6.75		0	0	0
47	N2 20% 24h 194 3	07.17.2017 03:11:27 PM	BF	2420000	413	1090000	186	1330000	227	45.0363	8.45521		0	0	0
48	N2 20% 3h 195 1	07.17.2017 03:15:10 PM	BF	669000	114	182000	31	487000	83	27.193	8.82456		0	0	0
49	N2 20% 3h 190 2	07.17.2017 03:19:13 PM	BF	2060000	351	1110000	190	944000	161	54.1311	10.7721		0	0	0
50	N2 20% 3h 189 3	07.17.2017 03:20:48 PM	BF	1980000	338	1030000	175	956000	163	51.7751	9		0	0	0
51	N2 10% 3h 190 1	07.17.2017 03:22:54 PM	BF	2150000	367	1690000	289	457000	78	78.7466	10.9946		0	0	0
52	N2 10% 3h 190 2	07.17.2017 03:24:53 PM	BF	2110000	360	1580000	270	528000	90	75	10.9556		0	0	0
53	N2 10% 3h 190 3	07.17.2017 03:26:39 PM	BF	1280000	218	1080000	185	194000	33	84.8624	10.8991		0	0	0
54	N2 5% 3h 188 1	07.17.2017 03:29:57 PM	BF	2350000	401	1830000	312	522000	89	77.8055	10.4763		0	0	0
55	N2 5% 3h 190 2	07.17.2017 03:31:46 PM	BF	2530000	432	1950000	332	586000	100	76.8519	11.4699		0	0	0
56	N2 5% 3h 189 3	07.17.2017 03:33:28 PM	BF	2160000	368	1790000	306	364000	62	83.1522	11.1766		0	0	0
57	N2 3% 3h 189 1	07.17.2017 03:35:40 PM	BF	2320000	395	1940000	330	381000	65	83.5443	11.3266		0	0	0
58	N2 3% 3h 190 2	07.17.2017 03:36:57 PM	BF	2510000	428	1850000	316	657000	112	73.8318	10.5		0	0	0
59	N2 3% 3h 193 3	07.17.2017 03:39:36 PM	BF	2460000	420	1880000	321	581000	99	76.4286	10.2405		0	0	0
60	N2 1% 3h 194 1	07.17.2017 03:41:07 PM	BF	2220000	378	1670000	284	551000	94	75.1323	10.3307		0	0	0
61	N2 1% 3h 195 2	07.17.2017 03:45:19 PM	BF	2050000	349	1690000	288	358000	61	82.5215	11.4155		0	0	0
62	N2 1% 3h 198 3	07.17.2017 03:47:12 PM	BF	2160000	369	1790000	306	369000	63	82.9268	10.935		0	0	0
0	N2 0% 3h 196 1	07.18.2017 02:07:42 PM	BF	2420000	413	1770000	301	657000	112	72.8814	11.3123		0	0	0
0	N2 0% 3h 184 2 XX	07.18.2017 03:44:03 PM	BF	2293135	391	1941248	331	351888	60	84.6547	11.9258		0	0	0
2	N2 0% 3h 184 2	07.18.2017 02:12:07 PM	BF	2610000	445	1950000	332	663000	113	74.6067	10.4831		0	0	0
3	N2 0% 3h 187 3	07.18.2017 02:12:58 PM	BF	2230000	381	1780000	304	452000	77	79.79	11.5643		0	0	0
4	N2 .1% 3h 187 1	07.18.2017 02:15:23 PM	BF	1540000	262	1030000	176	504000	86	67.1756	10.6107		0	0	0
5	N2 .1% 3h 189 2	07.18.2017 02:17:16 PM	BF	1920000	328	1520000	259	405000	69	78.9634	11.1402		0	0	0
6	N2 .1% 3h 191 3	07.18.2017 02:19:23 PM	BF	1450000	247	1130000	193	317000	54	78.1377	11.1336		0	0	0
7	N2 .5% 3h 190 1	07.18.2017 02:21:44 PM	BF	2050000	350	1640000	280	411000	70	80	11.1429		0	0	0
8	N2 .5% 3h 192 2	07.18.2017 02:23:55 PM	BF	1880000	320	1600000	273	276000	47	85.3125	10.9031		0	0	0
9	N2 .5% 3h 191 3	07.18.2017 02:25:55 PM	BF	1580000	269	1180000	202	393000	67	75.0929	11.1041		0	0	0
10	N1 0% 3h 203 1	07.18.2017 02:31:29 PM	BF	1620000	277	1380000	236	240000	41	85.1986	11.8412		0	0	0
11	N1 0% 3h 204 2 the one before this should also be n1	07.18.2017 02:34:15 PM	BF	1330000	227	1110000	190	217000	37	83.7004	11.793		0	0	0
12	N1 0% 3h 204 3	07.18.2017 02:35:47 PM	BF	1510000	257	1240000	211	270000	46	82.1012	11.6732		0	0	0
0	N1 .1 % 3h 1 207	07.18.2017 04:04:05 PM	BF	1067393	182	950097	162	117296	20	89.011	11.456		0	0	0		0	0
14	N1 .1% 3h 175 2	07.18.2017 02:39:07 PM	BF	2200000	375	1800000	307	399000	68	81.8667	11.0827		0	0	0
15	N1 .1% 3h 196 3	07.18.2017 02:41:07 PM	BF	1730000	295	1330000	227	399000	68	76.9492	10.8475		0	0	0
16	N1 .5% 3h 212 1	07.18.2017 02:43:53 PM	BF	1550000	265	1380000	235	176000	30	88.6792	11.8453		0	0	0
17	N1 .5% 3h 197 2	07.18.2017 02:45:49 PM	BF	1610000	275	1390000	237	223000	38	86.1818	12.1309		0	0	0
18	N1 .5% 3h 198 3	07.18.2017 02:47:27 PM	BF	1600000	273	1330000	226	276000	47	82.7839	11.8205		0	0	0
19	N1 1% 3h 203 1	07.18.2017 02:49:20 PM	BF	1840000	313	1550000	264	287000	49	84.345	11.2939		0	0	0
20	N1 1% 3h 203 2	07.18.2017 02:51:08 PM	BF	1850000	315	1430000	243	422000	72	77.1429	11.0222		0	0	0
21	N1 1% 3h 200 3	07.18.2017 02:52:57 PM	BF	1680000	287	1400000	239	282000	48	83.2753	11.878		0	0	0
22	N1 3% 3h 201 1	07.18.2017 02:54:41 PM	BF	1520000	259	1300000	222	217000	37	85.7143	12.0579		0	0	0
23	N1 3% 3h 201 2	07.18.2017 02:56:10 PM	BF	1910000	325	1580000	270	323000	55	83.0769	11.3908		0	0	0
24	N1 3% 3h 201 3	07.18.2017 02:57:45 PM	BF	1910000	325	1570000	268	334000	57	82.4615	10.9231		0	0	0
25	N1 5% 3h 204 1	07.18.2017 03:15:43 PM	BF	1710000	292	1510000	257	205000	35	88.0137	11.9555		0	0	0
27	N1 5% 3h 202 2	07.18.2017 03:18:56 PM	BF	2180000	372	1680000	286	504000	86	76.8817	10.7043		0	0	0
28	N1 5% 3h 199 3	07.18.2017 03:21:15 PM	BF	2030000	346	1790000	305	240000	41	88.1503	11.8006		0	0	0
29	N1 10% 3h 201 1	07.18.2017 03:23:43 PM	BF	1860000	317	1570000	268	287000	49	84.5426	12.265		0	0	0
30	N1 10% 3h 209 2	07.18.2017 03:26:03 PM	BF	1820000	310	1320000	225	499000	85	72.5806	10.9903		0	0	0
31	N1 10% 3h 206 3	07.18.2017 03:28:10 PM	BF	1520000	259	1230000	209	293000	50	80.695	11.4402		0	0	0
32	N1 20% 3h 207 1	07.18.2017 03:29:28 PM	BF	991000	169	35200	6	956000	163	3.5503	6.97633		0	0	0
33	N1 20% 3h 203 2	07.18.2017 03:31:26 PM	BF	991000	169	493000	84	499000	85	49.7041	9.66272		0	0	0
34	N1 20% 3h 206 3	07.18.2017 03:33:03 PM	BF	1290000	220	129000	22	1160000	198	10	7.37273		0	0	0
1	N1 .5% 3h 2 XX	07.18.2017 03:46:07 PM	BF	1536577	262	1378227	235	158349	27	89.6947	11.4733		0	0	0
2	N1 20% 3h 1 XX	07.18.2017 03:47:29 PM	BF	891449	152	111431	19	780018	133	12.5	7.53289		0	0	0
	3 hour N0			total		live		dead		% viabiliity		Live	Dead	Sum
21	N0 0% 3h 210 1	07.17.2017 02:00:44 PM	BF	1460000	249	1270000	216	194000	33	86.747	11.3494		20370	#VALUE!
22	N0 0% 3h 208 2	07.17.2017 02:04:59 PM	BF	1550000	264	1350000	230	199000	34	87.1212	11.6326	140400	20696	161096
23	N0 0% 3h 215 3	07.17.2017 02:06:54 PM	BF	1470000	251	1300000	221	176000	30	88.0478	11.9363	139750	18920	158670
18	N0 .1% 3h 207 1	07.17.2017 01:56:16 PM	BF	1370000	233	1180000	202	182000	31	86.6953	11.5837	122130	18837	140967
19	N0 .1% 3h 208 2	07.17.2017 01:57:32 PM	BF	1060000	180	897000	153	158000	27	85	11.1389	94185	16590	110775
20	N0 .1% 3h 210 3	07.17.2017 01:59:05 PM	BF	1130000	192	886000	151	240000	41	78.6458	10.6719	93030	25200	118230
15	N0 .5% 3h 209 1	07.17.2017 01:50:20 PM	BF	979000	167	721000	123	258000	44	73.6527	10.8503	75705	27090	102795
16	N0 .5% 3h 209 2	07.17.2017 01:52:05 PM	BF	1240000	212	1030000	175	217000	37	82.5472	11.4057	108150	22785	130935
17	N0 .5% 3h 208 3	07.17.2017 01:53:39 PM	BF	1370000	234	1190000	203	182000	31	86.7521	11.4915	124950	19110	144060
12	N0 1% 3h 206 1	07.17.2017 01:44:04 PM	BF	1410000	241	1140000	194	276000	47	80.4979	11.0996	119700	28980	148680
13	N0 1% 3h 210 2	07.17.2017 01:45:49 PM	BF	1510000	257	1260000	214	252000	43	83.2685	11.6342	132300	26460	158760
14	N0 1% 3h 208 3	07.17.2017 01:47:30 PM	BF	1800000	307	1530000	261	270000	46	85.0163	10.8762	160650	28350	189000
9	N0 3% 3h 208 1	07.17.2017 01:40:03 PM	BF	850000	145	727000	124	123000	21	85.5172	12.3517	76335	12915	89250
10	N0 3% 3h 208 2	07.17.2017 01:41:05 PM	BF	850000	145	727000	124	123000	21	85.5172	12.3517	76335	12915	89250
11	N0 3% 3h 206 3	07.17.2017 01:42:39 PM	BF	1050000	179	821000	140	229000	39	78.2123	11.4804	86205	24045	110250
6	N0 5% 3h 209 1	07.17.2017 01:33:49 PM	BF	651000	111	516000	88	135000	23	79.2793	11.9189	54180	14175	68355
7	N0 5% 3h 214 2	07.17.2017 01:35:58 PM	BF	974000	166	616000	105	358000	61	63.253	10.9398	64680	37590	102270
8	N0 5% 3h 210 3	07.17.2017 01:38:20 PM	BF	375000	64	334000	57	41100	7	89.0625	12.7656	35070	4315.5
3	N0 10% 3h 202 1	07.17.2017 01:28:17 PM	BF	1070000	183	469000	80	604000	103	43.7158	8.81421	49245	63420	112665
4	N0 10% 3h 206 2	07.17.2017 01:30:19 PM	BF	563000	96	463000	79	99700	17	82.2917	11.8542	48615	10468.5	59083.5
5	N0 10% 3h 204 3	07.17.2017 01:31:40 PM	BF	803000	137	510000	87	293000	50	63.5037	10.635	53550	30765	84315
0	N0 20% 3h 213 1	07.17.2017 01:23:06 PM	BF	1010000	173	276000	47	739000	126	27.1676	10.7688	28980	77595	106575
1	N0 20% 3h 200 2	07.17.2017 01:24:59 PM	BF	968000	165	41100	7	927000	158	4.24242	7.18182	4315.5	97335	101650
2	N0 20% 3h 201 3	07.17.2017 01:26:20 PM	BF	639000	109	35200	6	604000	103	5.50459	8.47706	3696	63420	67116

## Sheet: Sheet2
	N0 0% 3 hour
	0	N0 3h 1% 1 350	08.25.2017 03:15:36 AM	BF	979421	167	932503	159	46918	8	95.2096
	1	N0 3h 0% 1 336	08.25.2017 03:17:41 AM	BF	1172959	200	1161230	198	11730	2	99
	2	N0 3h 0% 2 337	08.25.2017 03:19:22 AM	BF	656857	112	580615	99	76242	13	88.3929
	3	N0 3h 0% 3 335	08.25.2017 03:21:16 AM	BF	1495523	255	1454469	248	41054	7	97.2549
	4	N0 3h .1% 1 335	08.25.2017 03:22:14 AM	BF	2334189	398	2263811	386	70378	12	96.9849
	5	N0 3h .1% 2 340	08.25.2017 03:23:53 AM	BF	780018	133	744829	127	35189	6	95.4887
	6	N0 3h .5% 1 334	08.25.2017 03:26:01 AM	BF	715505	122	645128	110	70378	12	90.1639
	7	N0 3h .1% 3 342	08.25.2017 03:28:07 AM	BF	545426	93	516102	88	29324	5	94.6237
	8	N0 3h .5% 2 331	08.25.2017 03:30:04 AM	BF	469184	80	433995	74	35189	6	92.5
	9	N0 3h .5% 3 335	08.25.2017 03:31:38 AM	BF	709640	121	516102	88	193538	33	72.7273
	10	N0 3h 1% 2 333	08.25.2017 03:35:24 AM	BF	703776	120	645128	110	58648	10	91.6667
	11	N0 3h 1% 3 339	08.25.2017 03:36:35 AM	BF	650992	111	627533	107	23459	4	96.3964
	12	N0 3h 3% 1 338	08.25.2017 03:39:54 AM	BF	645128	110	609939	104	35189	6	94.5455
	13	N0 3h 3% 2 343	08.25.2017 03:42:47 AM	BF	533696	91	486778	83	46918	8	91.2088
	14	N0 3h 3% 3 341	08.25.2017 03:44:08 AM	BF	668587	114	633398	108	35189	6	94.7368
	15	N0 3h 5% 1 336	08.25.2017 03:46:11 AM	BF	574750	98	551291	94	23459	4	95.9184
	16	N0 3h 5% 2 336	08.25.2017 03:47:30 AM	BF	504372	86	451589	77	52783	9	89.5349
	17	N0 3h 5% 3 337	08.25.2017 03:48:55 AM	BF	604074	103	592344	101	11730	2	98.0583
	18	N0 3h 10% 1 335	08.25.2017 03:51:22 AM	BF	351888	60	123161	21	228727	39	35
	19	N0 3h 10% 2 339	08.25.2017 03:52:57 AM	BF	604074	103	293240	50	310834	53	48.5437
	20	N0 3h 10% 3 338	08.25.2017 03:53:58 AM	BF	416401	71	246321	42	170079	29	59.1549
	21	N0 3h 20% 1 336	08.25.2017 03:56:36 AM	BF	615804	105	58648	10	557156	95	9.52381
	22	N0 3h 20% 2 335	08.25.2017 03:57:57 AM	BF	498508	85	23459	4	475048	81	4.70588
	23	N0 3h 20% 3 337	08.25.2017 04:00:18 AM	BF	586480	100	17594	3	568885	97	3
												LIVE	DEAD	total	LIVE				with recounts				LIVE	DEAD	total
	1	N0 3h 0% 1 336	08.25.2017 03:17:41 AM	BF	1172959	200	1161230	198	11730	2	99	390173	3941.28	394115	% honey	avg	stdev		% honey	avg	stdev		0	#VALUE!	#VALUE!
	2	N0 3h 0% 2 337	08.25.2017 03:19:22 AM	BF	656857	112	580615	99	76242	13	88.3929	195667	25693.6	221361	0	357696	148478	400000	0	391954	94415.2		134800	132089	266889
	3	N0 3h 0% 3 335	08.25.2017 03:21:16 AM	BF	1495523	255	1454469	248	41054	7	97.2549	487247	13753.1	501000	0.1	396042	316128	400000	0.1	244488	10623.9		134000	81903.4	215903
	4	N0 3h .1% 1 335	08.25.2017 03:22:14 AM	BF	2334189	398	2263811	386	70378	12	96.9849	758377	23576.6	781953	0.5	177340	36116	400000	0.5	249442	105218		134000	83562.9	217563
	5	N0 3h .1% 2 340	08.25.2017 03:23:53 AM	BF	780018	133	744829	127	35189	6	95.4887	253242	11964.3	265206	1	251312	65015.4	400000	1	263904	56967.9		136000	89727.4	225727
	7	N0 3h .1% 3 342	08.25.2017 03:28:07 AM	BF	545426	93	516102	88	29324	5	94.6237	176507	10028.8	186536	3	196371	25936.4	400000	3	296952	148826		136800	101558	238358
	6	N0 3h .5% 1 334	08.25.2017 03:26:01 AM	BF	715505	122	645128	110	70378	12	90.1639	215473	23506.3	238979	5	178863	24570.6	400000	5	224843	39170.4		133600	75097.4	208697
	8	N0 3h .5% 2 331	08.25.2017 03:30:04 AM	BF	469184	80	433995	74	35189	6	92.5	143652	11647.6	155300	10	74641.3	30016.8	400000	10	92323.6	8256.38		132400	30559.1	162959
	9	N0 3h .5% 3 335	08.25.2017 03:31:38 AM	BF	709640	121	516102	88	193538	33	72.7273	172894	64835.2	237729	20	11164.6	7459.53	400000	20	11164.6	7459.53		134000	3740.13	137740
	0	N0 3h 1% 1 350	08.25.2017 03:15:36 AM	BF	979421	167	932503	159	46918	8	95.2096	326376	16421.3	342797									0	0	0
	10	N0 3h 1% 2 333	08.25.2017 03:35:24 AM	BF	703776	120	645128	110	58648	10	91.6667	214828	19529.8	234357	DEAD				DEAD				0	0	0
	11	N0 3h 1% 3 339	08.25.2017 03:36:35 AM	BF	650992	111	627533	107	23459	4	96.3964	212734	7952.6	220686	% honey	avg	stdev		% honey	avg	stdev		0	#VALUE!	#VALUE!
	12	N0 3h 3% 1 338	08.25.2017 03:39:54 AM	BF	645128	110	609939	104	35189	6	94.5455	206159	11893.9	218053	0	14462.6	10893.5		0	9851.02	5204.9		0	3329.65	3329.65
	13	N0 3h 3% 2 343	08.25.2017 03:42:47 AM	BF	533696	91	486778	83	46918	8	91.2088	166965	16092.9	183058	0.1	15189.9	7327.31		0.1	12584	1013.08		0	4316.31	4316.31
	14	N0 3h 3% 3 341	08.25.2017 03:44:08 AM	BF	668587	114	633398	108	35189	6	94.7368	215989	11999.4	227988	0.5	33329.7	27921.4		0.5	31847.8	19708		0	10860.1	10860.1
	15	N0 3h 5% 1 336	08.25.2017 03:46:11 AM	BF	574750	98	551291	94	23459	4	95.9184	185234	7882.22	193116	1	14634.6	5991.84		1	13971.8	7106.7		0	4694.53	4694.53
	16	N0 3h 5% 2 336	08.25.2017 03:47:30 AM	BF	504372	86	451589	77	52783	9	89.5349	151734	17735.1	169469	3	13328.7	2394.4		3	16011	6860.66		0	5379.69	5379.69
	17	N0 3h 5% 3 337	08.25.2017 03:48:55 AM	BF	604074	103	592344	101	11730	2	98.0583	199620	3953.01	203573	5	9856.77	7100.04		5	12484.3	7957.63		0	4207.21	4207.21
	18	N0 3h 10% 1 335	08.25.2017 03:51:22 AM	BF	351888	60	123161	21	228727	39	35	41258.9	76623.5	117882	10	79827.7	24103.3		10	60835.5	40250.9		0	20379.9	20379.9
	19	N0 3h 10% 2 339	08.25.2017 03:52:57 AM	BF	604074	103	293240	50	310834	53	48.5437	99408.4	105373	204781	20	179353	17648.9		20	179353	17648.9		0	60800.8	60800.8
	20	N0 3h 10% 3 338	08.25.2017 03:53:58 AM	BF	416401	71	246321	42	170079	29	59.1549	83256.5	57486.7	140743									0	0	0
	21	N0 3h 20% 1 336	08.25.2017 03:56:36 AM	BF	615804	105	58648	10	557156	95	9.52381	19705.7	187204	206910									0	0	0
	22	N0 3h 20% 2 335	08.25.2017 03:57:57 AM	BF	498508	85	23459	4	475048	81	4.70588	7858.77	159141	167000									0	0	0
	23	N0 3h 20% 3 337	08.25.2017 04:00:18 AM	BF	586480	100	17594	3	568885	97	3	5929.18	191714	197643									0	0	0
	Recounts
	0	0% #2 recount	08.25.2017 04:47:21 AM	BF	920773	157	885584	151	35189	6	96.1783	298442	11858.7	310301	400000
	1	.1% #1 recount	08.25.2017 04:48:55 AM	BF	780018	133	738964	126	41054	7	94.7368	247553	13753.1	261306	400000
	2	1% #2 recount	08.25.2017 04:50:26 AM	BF	1184689	202	1108446	189	76242	13	93.5644	369113	25388.6	394501
	3	10% #1 recount	08.25.2017 04:53:14 AM	BF	340158	58	281510	48	58648	10	82.7586	94305.9	19647.1	113953
	0	.1% #3 recount	08.25.2017 05:14:22 AM	BF	715505	122	680316	116	35189	6	95.082	232668	12034.6	244703
	1	.5% #2 recount	08.25.2017 05:18:12 AM	BF	551291	94	387077	66	164214	28	70.2128	128122	54354.8	182477
	2	.5% #3 recount	08.25.2017 05:20:01 AM	BF	1260931	215	1208148	206	52783	9	95.814	404730	17682.3	422412
	3	1% #3 recount	08.25.2017 05:22:20 AM	BF	756559	129	738964	126	17594	3	97.6744	250509	5964.37	256473
	4	3% #1 recount	08.25.2017 05:24:20 AM	BF	2914804	497	2826832	482	87972	15	96.9819	955469	29734.5	985204
	5	3% #2 recount	08.25.2017 05:26:44 AM	BF	1436875	245	1366497	233	70378	12	95.102	468708	24139.7	492848
	6	5% #1 recount	08.25.2017 05:28:06 AM	BF	1906059	325	105566	18	1800492	307	5.53846	35470.2	604965	640435
	7	5% #2 recount	08.25.2017 05:29:15 AM	BF	862125	147	803477	137	58648	10	93.1973	269968	19705.7	289674
	8	5% #1 recount recount	08.25.2017 05:30:14 AM	BF	650992	111	609939	104	41054	7	93.6937	204940	13794.1	218734
	9	5% #3 recount	08.25.2017 05:31:29 AM	BF	369482	63	351888	60	17594	3	95.2381	118586	5929.18	124515
	Aug 2017 powerwash counts countess II FL
	N1 3 hours
												Live cells	dead cells	total cells
	1	N1 0% 3H 1 335	08.31.2017 03:43:37 AM	BF	2222758	379	2117191	361	105566	18	95.2507	354629	17682.3	372312
	2	N1 0% 3H 2 345	08.31.2017 03:45:27 AM	BF	2322459	396	2205163	376	117296	20	94.9495	380391	20233.6	400624		Live	avg	stdev			3 hour stats
	3	N1 0% 3H 3 350	08.31.2017 03:48:01 AM	BF	2439755	416	2263811	386	175944	30	92.7885	396167	30790.2	426957		0	377062	20967.8	400000		passed shapiro wilk
	4	N1 .1% 3H 1 350	08.31.2017 03:50:00 AM	BF	2310730	394	2211028	377	99702	17	95.6853	386930	17447.8	404378		0.1	387790	790.334	400000		passed equal variance
	5	N1 .1% 3H 2 345	08.31.2017 03:52:27 AM	BF	2445620	417	2252082	384	193538	33	92.0863	388484	33385.3	421869		0.5	381456	30313.2	400000		live
	6	N1 .1% 3H 3 350	08.31.2017 03:53:51 AM	BF	2375242	405	2216893	378	158349	27	93.3333	387956	27711.1	415667		1	400326	35367.6	400000		within N1: 0 vs: 20
	7	N1 .5% 3H 1 350	08.31.2017 03:55:38 AM	BF	2504268	427	2357648	402	146620	25	94.1452	412588	25658.5	438247		3	387946	16924.9	400000
	8	N1 .5% 3H 2 350	08.31.2017 03:56:48 AM	BF	2363513	403	2169975	370	193538	33	91.8114	379746	33869.2	413615		5	383782	24839	400000		dead:
	9	N1 .5% 3H 3 350	08.31.2017 03:58:18 AM	BF	2093732	357	2011625	343	82107	14	96.0784	352034	14368.7	366403		10	330691	27783.9	400000		0 vs: 20
	10	N1 1% 3H 1 245	08.31.2017 04:00:08 AM	BF	3665498	625	3583390	611	82107	14	97.76	438965	10058.1	449023		20	4858.06	2619.79	400000
	11	N1 1% 3H 2 355	08.31.2017 04:02:08 AM	BF	2422161	413	2211028	377	211133	36	91.2833	392457	37476.1	429934							time: live 3 vs 24
	12	N1 1% 3H 3 355	08.31.2017 04:03:27 AM	BF	2211028	377	2082003	355	129026	22	94.1645	369556	22902.1	392458							0, .1, .5, 1, 3, 5, 20
	13	N1 3% 3H 1 355	08.31.2017 04:05:54 AM	BF	2474944	422	1988166	339	486778	83	80.3318	352899	86403.1	439303		Dead	avg	stdev
	14	N1 3% 3H 2 355	08.31.2017 04:07:28 AM	BF	2175839	371	2111327	360	64513	11	97.035	374761	11451.1	386212		0	22902	6949.44			dead:
	15	N1 3% 3H 3 355	08.31.2017 04:08:45 AM	BF	2392837	408	2152380	367	240457	41	89.951	382047	42681.1	424729		0.1	26181.4	8078.09			3, 5, 10, 20
	16	N1 3% 3H 4 repeat 1 355	08.31.2017 04:09:47 AM	BF	2480809	423	2293135	391	187673	32	92.435	407031	33312	440343		0.5	24632.1	9790.64
	17	N1 5% 3H 1 355	08.31.2017 04:11:34 AM	BF	2211028	377	2064408	352	146620	25	93.3687	366432	26025	392457		1	23478.8	13718.1		* = significantly different from 0% of that cell type and timepoint
	18	N1 5% 3H 2 355	08.31.2017 04:13:24 AM	BF	2234487	381	2099597	358	134890	23	93.9633	372678	23943	396621		3	29148	16026		* = significantly different from N0 of that timepoint
	19	N1 5% 3H 3 355	08.31.2017 04:14:56 AM	BF	2645023	451	2322459	396	322564	55	87.8049	412236	57255.1	469492		5	35741	18660.8		* = significantly different from N1 of that timepoint and concentration
	20	N1 10% 3H 1 355	08.31.2017 04:16:36 AM	BF	2123056	362	1841546	314	281510	48	86.7403	326874	49968	376842		10	50315	11975.3		* = significantly different from N2 of that timepoint and concentration
	21	N1 10% 3H 2 355	08.31.2017 04:17:54 AM	BF	1935383	330	1718385	293	216997	37	88.7879	305013	38517	343530		20	337284	37258.6		* = significantly different from 3 hour timepoint at that concentration and cell type
	22	N1 10% 3H 3 355	08.31.2017 04:20:31 AM	BF	2381107	406	2029219	346	351888	60	85.2217	360186	62460.1	422646
	23	N1 20% 3H 1 355	08.31.2017 04:21:54 AM	BF	2035084	347	41054	7	1994031	340	2.01729	7287.09	353941	361228
	24	N1 20% 3H 2 355	08.31.2017 04:25:01 AM	BF	1689061	288	29324	5	1659737	283	1.73611	5205.01	294603	299808
	25	N1 20% 3H 3 355	08.31.2017 04:26:29 AM	BF	2058543	351	11730	2	2046814	349	0.569801	2082.07	363309	365392
												live	dead	total
	0	N0 0% 1 .325	09.07.2017 03:50:48 AM	BF	3172855	541	3114207	531	58648	10	98.1516	404847	7624.24	412471
	1	N0 0% 2 .300	09.07.2017 03:52:07 AM	BF	2897209	494	2809237	479	87972	15	96.9636	337108	10556.6	347665		Live	avg	stdev
	2	N0 0% 3 .300	09.07.2017 03:53:27 AM	BF	3372258	575	3301880	563	70378	12	97.913	396226	8445.36	404671		0	379394	36872.9	400000
	3	N0 .1% 1 .285	09.07.2017 03:55:03 AM	BF	3084883	526	2985181	509	99702	17	96.7681	340311	11366	351677		0.1	356345	21384.9	400000		alpha=.05
	4	N0 .1% 2 .295	09.07.2017 03:56:12 AM	BF	3296015	562	3225638	550	70378	12	97.8648	380625	8304.6	388930		0.5	357393	10029.4	400000		live
	5	N0 .1% 3 .295	09.07.2017 03:57:16 AM	BF	3102477	529	2949992	503	152485	26	95.0851	348099	22491.5	370591		1	373118	24237.8	400000		within N0: 0 vs: 20, 10
	6	N0 .5% 1 .290	09.07.2017 04:02:29 AM	BF	3342934	570	3178719	542	164214	28	95.0877	368731	19048.8	387780		3	345495	9095.33	400000
	7	N0 .5% 2 .290	09.07.2017 04:03:30 AM	BF	3131801	534	3014505	514	117296	20	96.2547	349683	13606.3	363289		5	355020	10759.9	400000		dead:
	8	N0 .5% 3 .290	09.07.2017 04:04:42 AM	BF	3161125	539	3049694	520	111431	19	96.475	353765	12926	366690		10	265429	33288.6	400000		within N0: 0 vs: 20, 10
	9	N0 1% 1 .290	09.07.2017 04:06:07 AM	BF	3301880	563	3254962	555	46918	8	98.579	377576	5442.49	383018		20	2228.62	2348.03	400000
	10	N0 1% 2 .300	09.07.2017 04:08:23 AM	BF	3401582	580	3290151	561	111431	19	96.7241	394818	13371.7	408190							time: 3 vs 24 hours live
	11	N0 1% 3 .300	09.07.2017 04:09:57 AM	BF	2996911	511	2891344	493	105566	18	96.4775	346961	12667.9	359629							3, 5, 10
	12	N0 3% 1 .300	09.07.2017 04:11:40 AM	BF	3049694	520	2920668	498	129026	22	95.7692	350480	15483.1	365963		Dead	avg	stdev
	13	N0 3% 2 .300	09.07.2017 04:12:47 AM	BF	2873750	490	2791643	476	82107	14	97.1429	334997	9852.84	344850		0	8875.41	1512.76			time: 3 vs 24 hours dead
	14	N0 3% 3 .285	09.07.2017 04:14:16 AM	BF	3172855	541	3079018	525	93837	16	97.0425	351008	10697.4	361705		0.1	14054.1	7465.68			5, 10, 20
	15	N0 5% 1 .285	09.07.2017 04:16:09 AM	BF	3266691	557	3143531	536	123161	21	96.2298	358363	14040.4	372403		0.5	15193.7	3355.9
	16	N0 5% 2 .285	09.07.2017 04:17:38 AM	BF	3254962	555	3008640	513	246321	42	92.4324	342985	28080.6	371066		1	10494	4388.9
	17	N0 5% 3 .285	09.07.2017 04:18:47 AM	BF	3448500	588	3190449	544	258051	44	92.517	363711	29417.8	393129		3	12011.1	3036.34
	18	N0 10% 1 .285	09.07.2017 04:20:13 AM	BF	2533592	432	2199299	375	334293	57	86.8056	250720	38109.4	288829		5	23846.3	8518.44
	19	N0 10% 2 .285	09.07.2017 04:21:49 AM	BF	2938263	501	2123056	362	815207	139	72.2555	242028	92933.6	334962		10	56161.3	31847.5
	20	N0 10% 3 .285	09.07.2017 04:23:02 AM	BF	2991046	510	2662617	454	328429	56	89.0196	303538	37440.9	340979		20	359254	3298.04
	21	N0 20% 1 .285	09.07.2017 04:24:11 AM	BF	3131801	534	0	0	3131801	534	0	0	357025	357025
	22	N0 20% 2 .285	09.07.2017 04:25:32 AM	BF	3202179	546	17594	3	3184584	543	0.549451	2005.72	363043	365048
	23	N0 20% 3 .285	09.07.2017 04:26:41 AM	BF	3178719	542	41054	7	3137666	535	1.29151	4680.16	357694	362374
	0	N1 0% 1 24 h .270	09.07.2017 10:50:53 PM	BF	3559931	607	3466094	591	93837	16	97.3641	374338	10134.4	384473
	1	N1 0% 2 24 h .270	09.07.2017 10:51:57 PM	BF	3583390	611	3477824	593	105566	18	97.054	375605	11401.1	387006		Live	avg	stdev			24 hours
	2	N1 0% 3 24 h .270	09.07.2017 10:52:48 PM	BF	3706551	632	3647903	622	58648	10	98.4177	393974	6333.98	400308		0	381306	10989.1	400000		normality test failed
	3	N1 .1% 1 24 h .270	09.07.2017 10:53:57 PM	BF	3366393	574	3313610	565	52783	9	98.4321	357870	5700.56	363570		0.1	377294	16928.8	400000		equal variance passed
	4	N1 .1% 2 24 h .270	09.07.2017 10:54:45 PM	BF	3688957	629	3600985	614	87972	15	97.6153	388906	9500.98	398407		0.5	384652	38146.6	400000		live
	5	N1 .1% 3 24 h .270	09.07.2017 10:55:28 PM	BF	3700686	631	3565796	608	134890	23	96.355	385106	14568.1	399674		1	376324	49042.8	400000		within N0: 0 vs 20, 10, 5
	6	N1 .5% 1 24 h .270	09.07.2017 10:56:28 PM	BF	3372258	575	3155260	538	216997	37	93.5652	340768	23435.7	364204		3	297118	20056.6	400000
	7	N1 .5% 2 24 h .280	09.07.2017 10:57:26 PM	BF	3741740	638	3600985	614	140755	24	96.2382	403310	15764.6	419075		5	13137.2	5213.63	400000
	8	N1 .5% 3 24 h .280	09.07.2017 10:58:33 PM	BF	3788658	646	3659633	624	129026	22	96.5944	409879	14450.9	424330		10	3065.37	1653.05	400000
	9	N1 1% 1 24 h .280	09.07.2017 11:00:21 PM	BF	3296015	562	3090748	527	205268	35	93.7722	432705	22990	455695		20	1970.57	656.824	400000
	10	N1 1% 2 24 h .280	09.07.2017 11:02:40 PM	BF	3278421	559	3149395	537	129026	22	96.0644	352732	14450.9	367183
	11	N1 1% 3 24 h .280	09.07.2017 11:03:55 PM	BF	3225638	550	3067288	523	158349	27	95.0909	343536	17735.1	361271
	12	N1 3% 1 24 h .280	09.07.2017 11:06:18 PM	BF	3061424	522	2826832	482	234592	40	92.3372	316605	26274.3	342879		Dead	avg	stdev			live
	13	N1 3% 2 24 h .280	09.07.2017 11:07:13 PM	BF	2996911	511	2469079	421	527832	90	82.3875	276537	59117.2	335654		0	9289.84	2637.03			within N1
	14	N1 3% 3 24 h .280	09.07.2017 11:08:25 PM	BF	3090748	527	2662617	454	428130	73	86.148	298213	47950.6	346164		0.1	9923.22	4448.83			0 vs: 20, 10, 5, 3
	15	N1 5% 1 24 h .275	09.07.2017 11:09:50 PM	BF	2257946	385	170079	29	2087867	356	7.53247	19048.8	233841	252890		0.5	17883.7	4852.79
	16	N1 5% 2 24 h .275	09.07.2017 11:11:13 PM	BF	1976436	337	99702	17	1876735	320	5.04451	11166.6	210194	221361		1	18392	4307.29			24 hours live between groups:
	17	N1 5% 3 24 h .275	09.07.2017 11:12:37 PM	BF	2111327	360	82107	14	2029219	346	3.88889	9195.98	227273	236469		3	44447.3	16699.3			.1: N2 vs N0
	18	N1 10% 1 24 h .275	09.07.2017 11:13:53 PM	BF	3002776	512	29324	5	2973452	507	0.976562	3284.29	333027	336311		5	223769	12206.4
	19	N1 10% 2 24 h .275	09.07.2017 11:15:10 PM	BF	2897209	494	41054	7	2856156	487	1.417	4598.05	319889	324488		10	334340	15150.5			dead: 0 vs: 10, 20, 5
	20	N1 10% 3 24 h .275	09.07.2017 11:16:10 PM	BF	3137666	535	11730	2	3125936	533	0.373832	1313.76	350105	351419		20	311788	11571.4
	21	N1 20% 1 24 h .275	09.07.2017 11:17:28 PM	BF	2926533	499	23459	4	2903074	495	0.801603	2627.41	325144	327772							24 hours deadd between groups:
	22	N1 20% 2 24 h .275	09.07.2017 11:18:53 PM	BF	2738860	467	11730	2	2727130	465	0.428266	1313.76	305439	306752							5: N1 vs N2, N1 vs N0
	23	N1 20% 3 24 h .275	09.07.2017 11:20:02 PM	BF	2738860	467	17594	3	2721265	464	0.642398	1970.53	304782	306752							10: N0 vs N1, N2
																					20: N2 vs N1, N0
		N2 24 hours
	0	N2 0% 24h 1 .315	09.09.2017 00:48:14 AM	BF	2275541	388	2222758	379	52783	9	97.6804	350084	8313.32	358398
	1	N2 0% 24h 2 .335	09.09.2017 00:51:43 AM	BF	2281406	389	2205163	376	76242	13	96.6581	369365	8901.25	378266		Live	avg	stdev
	2	N2 0% 24h 3 .325	09.09.2017 00:53:17 AM	BF	2328324	397	2269676	387	58648	10	97.4811	368822	9530.3	378353		0	362757	10978.3	400000
	3	N2 .1% 24h 1 .335	09.09.2017 00:54:54 AM	BF	2152380	367	2105462	359	46918	8	97.8202	352665	7858.77	360524		0.1	428474	66566.6	400000		live
	4	N2 .1% 24h 2 .342	09.09.2017 00:56:25 AM	BF	2867885	489	2791643	476	76242	13	97.3415	477371	13037.4	490408		0.5	362567	30682.1	400000		within N2
	5	N2 .1% 24h 3 .315	09.09.2017 00:59:49 AM	BF	2979316	508	2891344	493	87972	15	97.0472	455387	13855.6	469242		1	341707	40397.9	400000		0 vs 20, 10, 5,
	6	N2 .5% 24h 1 .315	09.09.2017 01:01:57 AM	BF	2369378	404	2293135	391	76242	13	96.7822	361169	12008.1	373177		3	354129	25028.6	400000
	7	N2 .5% 24h 2 .335	09.09.2017 01:04:39 AM	BF	2486674	424	2351783	401	134890	23	94.5755	393924	22594.1	416518		5	26393.6	21186.6	400000		dead:
	8	N2 .5% 24h 3 .325	09.09.2017 01:06:54 AM	BF	2087867	356	2046814	349	41054	7	98.0337	332607	6671.28	339279		10	4498.29	4539.64	400000		0 vs: 20, 10, 5
	9	N2 1% 24h 1 .335	09.09.2017 01:08:59 AM	BF	2181704	372	2070273	353	111431	19	94.8925	346771	18664.7	365435		20	7344.72	5692.72	400000
	10	N2 1% 24h 2 .330	09.09.2017 01:12:40 AM	BF	1929518	329	1812222	309	117296	20	93.921	299017	19353.8	318370
	11	N2 1% 24h 3 .330	09.09.2017 01:14:05 AM	BF	2404566	410	2299000	392	105566	18	95.6098	379335	17418.4	396753
	12	N2 3% 24h 1 .329	09.09.2017 01:17:48 AM	BF	2486674	424	2328324	397	158349	27	93.6321	383009	26048.4	409058		Dead	avg	stdev
	13	N2 3% 24h 2 .320	09.09.2017 01:19:50 AM	BF	2228623	380	2117191	361	111431	19	95	338751	17829	356580		0	8914.96	608.604
	14	N2 3% 24h 3 .250	09.09.2017 01:24:27 AM	BF	2345918	400	2128921	363	216997	37	90.75	340627	34719.5	375347		0.1	11583.9	3251.91
	15	N2 5% 24h 1 .329	09.09.2017 01:31:54 AM	BF	1061528	181	328429	56	733100	125	30.9392	45980.1	102634	148614		0.5	13757.8	8104.32
	16	N2 5% 24h 2 .333	09.09.2017 01:35:00 AM	BF	850395	145	175944	30	674452	115	20.6897	29294.7	112296	141591		1	18479	981
	17	N2 5% 24h 2 .237 uber F'ed up 103-165	09.09.2017 01:38:38 AM	BF	1354768	231	23459	4	1331309	227	1.7316	3905.92	221663	225569		3	26199	8446.29
	18	N2 10% 24h 1 .328	09.09.2017 01:41:13 AM	BF	2058543	351	58648	10	1999895	341	2.849	9618.27	327983	337601		5	145531	66108.9
	19	N2 10% 24h 2 .331	09.09.2017 01:43:33 AM	BF	1917788	327	17594	3	1900194	324	0.917431	2911.81	314482	317394		10	319957	7102.7
	21	N2 10% 24h 3 .329	09.09.2017 01:48:22 AM	BF	1935383	330	5865	1	1929518	329	0.30303	964.793	317406	318371		20	358016	21364.2
	22	N2 20% 24h 1 .330	09.09.2017 01:51:43 AM	BF	2169975	370	41054	7	2128921	363	1.89189	6773.91	351272	358046
	23	N2 20% 24h 2 .334	09.09.2017 01:53:03 AM	BF	2052679	350	11730	2	2040949	348	0.571429	1958.91	340838	342797
	24	N2 20% 24h 3 .324	09.09.2017 01:54:26 AM	BF	2439755	416	82107	14	2357648	402	3.36538	13301.3	381939	395240
	20	N2 10% 24h 3 .266	09.09.2017 01:46:39 AM	BF	979421	167	64513	11	914908	156	6.58683
	N0 24 hours
	0	N0 1 .335 0% 24 h	09.09.2017 02:04:17 AM	BF	1947112	332	1859140	317	87972	15	95.4819	311406	14735.3	326141
	1	N0 .345 0% 24 h 2	09.09.2017 02:06:06 AM	BF	2287270	390	2134786	364	152485	26	93.3333	368251	26303.7	394554		Live	avg	stdev
	2	N0 .345 0% 24 h 3	09.09.2017 02:07:40 AM	BF	2158245	368	2052679	350	105566	18	95.1087	354087	18210.1	372297		0	344581	29590.5	400000
	3	N0 .345 .1% 24 h 1	09.09.2017 02:09:04 AM	BF	2369378	404	2275541	388	93837	16	96.0396	392531	16186.9	408718		0.1	351052	44225.4	400000
	4	N0 .345 .2% 24 h 2	09.09.2017 02:11:02 AM	BF	2093732	357	2064408	352	29324	5	98.5994	356110	5058.39	361169		0.5	394789	87333.3	400000
	5	N0 .345 .1% 24 h 3	09.09.2017 02:12:13 AM	BF	1800492	307	1765304	301	35189	6	98.0456	304515	6070.1	310585		1	371166	15588.8	400000		live
	6	N0 .345 .5% 24 h 1	09.09.2017 02:13:45 AM	BF	2023355	345	1923653	328	99702	17	95.0725	331830	17198.6	349029		3	294221	17550	400000		0 vs 20, 10, 5
	7	N0 .330 .5% 24 h 2	09.09.2017 02:15:01 AM	BF	2228623	380	2169975	370	58648	10	97.3684	358046	9676.92	367723		5	19131	13280	400000
	8	N0 .330 .5% 24 h 3	09.09.2017 02:16:09 AM	BF	3243232	553	2996911	511	246321	42	92.4051	494490	40643	535133		10	14532	13248.6	400000		dead:
	9	N0 .330 1% 24 h 1	09.09.2017 02:21:03 AM	BF	2187569	373	2140651	365	46918	8	97.8552	353207	7741.47	360949		20	5578.38	3949.65	400000		0 vs: 20, 10, 5
	10	N0 .342 1% 24 h 2	09.09.2017 02:23:06 AM	BF	2304865	393	2216893	378	87972	15	96.1832	379089	15043.2	394132
	11	N0 .343 1% 24 h 2	09.09.2017 02:24:33 AM	BF	2322459	396	2222758	379	99702	17	95.7071	381203	17098.9	398302
	12	N0 .339 3% 24 h 1	09.09.2017 02:29:13 AM	BF	1935383	330	1753574	299	181809	31	90.6061	297231	30816.6	328047		Dead	avg	stdev														N0	24	0	311406
	13	N0 .340 3% 24 h 2	09.09.2017 02:34:10 AM	BF	2029219	346	1823952	311	205268	35	89.8844	310072	34895.6	344967		0	19749.7	5935.86														N0	24	0	368251
	14	N0 .339 3% 24 h 3	09.09.2017 02:39:59 AM	BF	1753574	299	1624549	277	129026	22	92.6421	275361	21869.9	297231		0.1	9105.12	6153.81														N0	24	0	354087
	15	N0 .334 5% 24 h 1	09.09.2017 02:48:54 AM	BF	967691	165	23459	4	944232	161	2.42424	3917.65	157687	161604		0.5	22506.2	16150.9														N0	24	0.1	392531
	16	N0 .334 5% 24 h 2	09.09.2017 02:51:05 AM	BF	1155365	197	170079	29	985286	168	14.7208	28403.2	164543	192946		1	13294.5	4917.7														N0	24	0.1	356110
	17	N0 .342 5% 24 h 3	09.09.2017 02:52:29 AM	BF	1131906	193	146620	25	985286	168	12.9534	25072	168484	193556		3	29194	6662.7														N0	24	0.1	304515
	18	N0 .340 10% 24 h 1	09.09.2017 02:54:38 AM	BF	1389957	237	170079	29	1219878	208	12.2363	28913.4	207379	236293		5	163571	5463.76														N0	24	0.5	331830
	19	N0 .321 10% 24 h 2	09.09.2017 02:56:59 AM	BF	1771168	302	17594	3	1753574	299	0.993377	2823.84	281449	284272		10	241012	37500.5														N0	24	0.5	358046
	20	N0 .337 10% 24 h 3	09.09.2017 02:58:51 AM	BF	1460334	249	70378	12	1389957	237	4.81928	11858.7	234208	246066		20	320937	19032														N0	24	0.5	494490
	21	N0 .313 20% 24 h 1	09.09.2017 03:01:55 AM	BF	2140651	365	64513	11	2076138	354	3.0137	10096.3	324916	335012																		N0	24	1	353207
	22	N0 .329 20% 24 h 2	09.09.2017 03:04:49 AM	BF	2076138	354	23459	4	2052679	350	1.12994	3859.01	337666	341525																		N0	24	1	379089
	23	N0 .316 20% 24 h	09.09.2017 03:06:46 AM	BF	1917788	327	17594	3	1900194	324	0.917431	2779.85	300231	303011																		N0	24	1	381203
																																N0	24	3	297231
																																N0	24	3	310072
	N2 3 hours																															N0	24	3	275361
	0	N2 0% 3h 1 .260	09.14.2017 03:50:26 AM	BF	4351679	742	4158140	709	193538	33	95.5526	386113	17971.4	404084																		N0	24	5	3917.65
	1	N2 0% 3h 2 .275	09.14.2017 03:52:16 AM	BF	4210924	718	4093628	698	117296	20	97.2145	402053	11520.1	413573		Live	avg	stdev														N0	24	5	28403.2
	2	N2 0% 3h 3 .275	09.14.2017 03:53:31 AM	BF	4404462	751	4263707	727	140755	24	96.8043	418757	13824.2	432581		0	402308	16323.5	400000		live											N0	24	5	25072
	3	N2 .1% 3h 1 .260	09.14.2017 03:55:45 AM	BF	3976332	678	3864901	659	111431	19	97.1976	358884	10347.2	369231		0.1	375403	38432.4	400000		within N2: 0 vs 20, 10											N0	24	10	28913.4
	4	N2 .1% 3h 2 .260	09.14.2017 03:57:03 AM	BF	4568676	779	4515893	770	52783	9	98.8447	419333	4901.28	424234		0.5	376492	21408.2	400000		3 hours											N0	24	10	2823.84
	5	N2 .1% 3h 3 .260	09.14.2017 03:58:26 AM	BF	3859036	658	3747605	639	111431	19	97.1125	347992	10347.2	358339		1	415566	46808.9	400000		live											N0	24	10	11858.7
	6	N2 .5% 3h 1 .260	09.14.2017 04:06:20 AM	BF	4263707	727	4175735	712	87972	15	97.9367	387747	8168.83	395916		3	367684	8193.35	400000		sig between groups:											N0	24	20	10096.3
	7	N2 .5% 3h 2 .260	09.14.2017 04:07:58 AM	BF	3894225	664	3788658	646	105566	18	97.2892	351804	9802.56	361607		5	373252	2443.81	400000		10: N1 vs N2, N1 vs N0											N0	24	20	3859.01
	8	N2 .5% 3h 3 .260	09.14.2017 04:08:59 AM	BF	4316490	736	4199194	716	117296	20	97.2826	389925	10891.8	400817		10	263235	48886	400000													N0	24	20	2779.85
	9	N2 1% 3h 1 .265	09.14.2017 04:21:29 AM	BF	4099492	699	3970467	677	129026	22	96.8526	375776	12211.4	387988		20	1536.04	665.082	400000		dead:											N1	24	0	374338
	10	N2 1% 3h 2 .275	09.14.2017 04:23:00 AM	BF	4246112	724	4111222	701	134890	23	96.8232	403781	13248.1	417029							0 vs: 20, 10											N1	24	0	375605
	11	N2 1% 3h 3 .275	09.14.2017 04:24:38 AM	BF	4850186	827	4756350	811	93837	16	98.0653	467142	9216.13	476358																		N1	24	0	393974
	12	N2 3% 3h 1 .275	09.14.2017 04:26:18 AM	BF	3788658	646	3647903	622	140755	24	96.2848	358276	13824.2	372100		Dead	avg	stdev			dead sig between groups:											N1	24	0.1	357870
	13	N2 3% 3h 2 .275	09.14.2017 04:27:39 AM	BF	4122952	703	3800388	648	322564	55	92.1764	373252	31680.4	404933		0	14438.6	3269.21			0: N1 vs N0, N2											N1	24	0.1	388906
	14	N2 3% 3h 3 .275	09.14.2017 04:28:45 AM	BF	3993926	681	3782793	645	211133	36	94.7137	371524	20736.3	392261		0.1	8531.87	3144.18			.1: N1 vs N0, N2											N1	24	0.1	385106
	15	N2 5% 3h 1 .275	09.14.2017 04:30:40 AM	BF	4228518	721	3782793	645	445725	76	89.4591	371524	43776.6	415301		0.5	9621.05	1370.52			.5: N1 vs N0, N2											N1	24	0.5	340768
	16	N2 5% 3h 2 .275	09.14.2017 04:31:55 AM	BF	4164005	710	3817982	651	346023	59	91.6901	374980	33984.4	408965		1	11558.5	2093.77			1: N1 vs N0, N2											N1	24	0.5	403310
	17	N2 5% 3h 3 .275	09.14.2017 04:33:22 AM	BF	3671362	626	2856156	487	815207	139	77.7955	280515	80065	360580		3	22080.3	9003.67			3: N1 vs N0, N2											N1	24	0.5	409879
	18	N2 10% 3h 1 .275	09.14.2017 04:34:38 AM	BF	3688957	629	2815102	480	873855	149	76.3116	276483	85825	362308		5	38880.5	6924.1			5: N1 vs N0, N2											N1	24	1	432705
	19	N2 10% 3h 2 .275	09.14.2017 04:36:16 AM	BF	3706551	632	3096612	528	609939	104	83.5443	304132	59904.7	364036		10	99457.2	47847.9			10: N1 vs N0, N2											N1	24	1	352732
	20	N2 10% 3h 3 .275	09.14.2017 04:38:05 AM	BF	3683092	628	2128921	363	1554171	265	57.8025	209090	152642	361732		20	333700	32839.1			20: N0 vs N1, N2											N1	24	1	343536
	21	N2 20% 3h 1 .275	09.14.2017 04:39:24 AM	BF	3653768	623	23459	4	3630309	619	0.642055	2304.01	356548	358852																		N1	24	3	316605
	22	N2 20% 3h 2 .275	09.14.2017 04:41:07 AM	BF	3559931	607	11730	2	3548202	605	0.329489	1152.05	348484	349636							time: live:											N1	24	3	276537
	23	N2 20% 3h 3 .275	09.14.2017 04:42:44 AM	BF	3026235	516	11730	2	3014505	514	0.387597	1152.05	296067	297220							1, 5, 10, 20											N1	24	3	298213
																					dead: 5, 10											N1	24	5	19048.8
																																N1	24	5	11166.6
																																N1	24	5	9195.98
																																N1	24	10	3284.29
																																N1	24	10	4598.05
																																N1	24	10	1313.76
																																N1	24	20	2627.41
																																N1	24	20	1313.76
																																N1	24	20	1970.53
																																N2	24	0	350084
																																N2	24	0	369365
																																N2	24	0	368822
																																N2	24	0.1	352665
																																N2	24	0.1	477371
																																N2	24	0.1	455387
																																N2	24	0.5	361169
																																N2	24	0.5	393924
																																N2	24	0.5	332607
																																N2	24	1	346771
																																N2	24	1	299017
																																N2	24	1	379335
																																N2	24	3	383009
																																N2	24	3	338751
																																N2	24	3	340627
																																N2	24	5	45980.1
																																N2	24	5	29294.7
																																N2	24	5	3905.92
																																N2	24	10	9618.27
																																N2	24	10	2911.81
																																N2	24	10	964.793
																																N2	24	20	6773.91
																																N2	24	20	1958.91
																																N2	24	20	13301.3
		re-N0 0 vs 5% countess
	0	N0 24h 0% 1 .280	09.14.2017 10:36:03 PM	BF	5378018	917	5260722	897	117296	20	97.819	420858	9383.68	430241		Live	avg	stdev	seeded
	1	N0 24h 0% 2 .265	09.14.2017 10:37:26 PM	BF	5161021	880	4990941	851	170079	29	96.7045	377886	12877.4	390763		0	393690	23632.7	400000
	2	N0 24h 0% 3 .265	09.14.2017 10:38:21 PM	BF	5172750	882	5049589	861	123161	21	97.619	382326	9325.05	391651		0.05	10657.2	4235.97	400000
	3	N0 24h 5% 1 .265	09.14.2017 10:39:57 PM	BF	2727130	465	105566	18	2621564	447	3.87097	7992.85	198490	206483
	5	N0 24h 5% 2 .265	09.14.2017 10:41:46 PM	BF	2650888	452	205268	35	2445620	417	7.74336	15541.7	185168	200710		Dead
	6	N0 24h 5% 3 .265	09.14.2017 10:43:22 PM	BF	2779913	474	111431	19	2668482	455	4.00844	8436.92	202042	210479		0	10528.7	2034.24
																0.05	195233	8895.76
													live	avg	stdev
													hemocytometer count
								N0 0% 24 hours	live	dead	total		0	395848	104136
								1	507215	38177.4	545392		0.05	50396.6	27911
								2	379438	19970.4	399408
								3	300892	15836.5	316728
													dead	avg	stdev
								N0 5% 24 hours	live	dead	total		0	24661.4	11886.3
								1	48615.8	298640	347256		5	309579	27911
								2	47013.1	288795	335808							N0 0% 24 hours
								3	55561	341303	396864
			N0 5% 24 hours
	Chemotaxis with trypsin run											live	dead	total	total tb
	0	CT1 334	09.16.2017 01:28:25 AM	BF	1865005	318	1712520	292	152485	26	91.8239	571982	50930	622912	622912
	1	CT2 368	09.16.2017 01:30:44 AM	BF	1823952	311	1753574	299	70378	12	96.1415	645315	25899.1	671214	671214
	2	fmlp t 326	09.16.2017 01:34:05 AM	BF	2046814	349	1894329	323	152485	26	92.5501	617551	49710.1	667261	720513
	3	cb1 1-2	09.16.2017 01:36:25 AM	BF	0	0	0	0	0	0	0	0	0	0
	4	cb2 1-2	09.16.2017 01:38:18 AM	BF	0	0	0	0	0	0	0	0	0	0
	5	fmlp 1-2	09.16.2017 01:40:44 AM	BF	23459	4	23459	4	0	0	100	53251.9	0	53251.9
										control 1
										control 2
										fMLP
		Chemotaxis run 2 3hour										live	dead	total	top + bottom
	1	5 fmlp top .415 3h	09.21.2017 03:59:24 AM	BF	1947112	332	1900194	324	46918			394290	9735.48	404026	569942
	0	50 fmlp top .415 3h	09.21.2017 03:58:34 AM	BF	1735980	296	1618684	276	117296			335877	24338.9	360216	576627
	2	500 fmlp top .415 3h	09.21.2017 04:00:56 AM	BF	2105462	359	2046814	349	58648			424714	12169.5	436883	660507
	3	5 fmlp bottom .1.230 3h	09.21.2017 04:03:01 AM	BF	5865	1	5865	1	0			7213.95	0	7213.95
	4	5 fmlp bottom 1.230 3h different focus	09.21.2017 04:04:20 AM	BF	134890	23	129026	22	5865			158702	7213.95	165916
	5	5 fmlp bottom 1.230 3h different focus again	09.21.2017 04:05:21 AM	BF	164214	28	158349	27	5865			389539	1958.91	391497
	6	50 fmlp bottom 1.230 3h	09.21.2017 04:07:10 AM	BF	29324	5	29324	5	0			36068.5	0	36068.5
	7	50 fmlp bottom 1.230 3h different focus	09.21.2017 04:08:08 AM	BF	175944	30	170079	29	5865			209197	7213.95	216411
	8	500 fmlp bottom 1.230 3h	09.21.2017 04:09:45 AM	BF	181809	31	105566	18	76242			129846	93777.7	223624
	9	500 fmlp bottom 1.230 3h default open gates	09.21.2017 04:10:45 AM	BF	2410431	411	46918	8	2363513			115418	789413	904832
											3 hour	top	bottom
											5 nM fMLP	404026	165916	500000
											50 nM fMLP	360216	216411	500000
											500 nM fMLP	436883	223624	500000
		chemotaxis run 2 24 hours										live	dead	total	top+bottom
	0	5 fmlp top 24 hours .420	09.22.2017 00:29:41 AM	BF	2404566	410	2340054	399	64513	11	97.3171	393129	10838.2	403967	519387
	1	50 fmlp top 24 hours .435	09.22.2017 00:31:05 AM	BF	2175839	371	2128921	363	46918	8	97.8437	370432	6568.52	377001	590527
	2	500 fmlp top 24 hours .427	09.22.2017 00:32:40 AM	BF	2375242	405	2322459	396	52783	9	97.7778	396676	9015.34	405691	653843
	3	5 fmlp top 24 hours 1.230	09.22.2017 00:34:17 AM	BF	117296	20	76242	13	41054	7	65	75022.1	40397.1	115419
	4	50 fmlp bottom 24 hours 1.230	09.22.2017 00:36:06 AM	BF	216997	37	181809	31	35189	6	83.7838	178900	34626	213526
	5	500 fmlp bottom 24 hours 1.230	09.22.2017 00:37:44 AM	BF	252186	43	11730	2	240457	41	4.65116	11542.3	236610	248152
											3 hour	top	bottom
											5 nM fMLP	403967	115419
											50 nM fMLP	377001	213526
											500 nM fMLP	405691	248152
	hemocytometer counts
	3 hours	tops
		live	dead	totals	top+bottom
	5 nm fMLP	410352	39176	449528	512504
	50 nm fMLP	379808	33864	413672	559304
	500 nm fMLP	369184	25232	394416	540048
		bottoms
		live	dead
	5 nm fMLP	51168	11808	62976
	50 nm fMLP	137760	7872	145632
	500 nm fMLP	125952	19680	145632
	hemocytometer counts
	24 hours	tops
		live	dead	totals	top+bottom
	5 nm fMLP	406368	59096	465464	579608
	50 nm fMLP	365864	33864	399728	561104
	500 nm fMLP	345944	25232	371176	627016
		bottoms
		live	dead
	5 nm fMLP	94464	19680	114144
	50 nm fMLP	157440	3936	161376
	500 nm fMLP	251904	3936	255840
		honey chemotaxis run 50 nM fMLP 3 hours sept 2017 trypsin											live	dead	total	top+bottom			tops	avg	stdev	% chemotaxis	stdev
		0	n0 fmlp 1	09.28.2017 04:20:19 AM	BF	52783	9	41054	7	11730	2	77.7778	50496.4	14427.9	64924.3				no fMLP control	373587	74024.6	11.1516	4.23367
		1	n0 fmlp 2	09.28.2017 04:21:55 AM	BF	129026	22	58648	10	70378	12	45.4545	72137	86564.9	158702				0% honey	404720	87524.1	30.539	6.22467
		2	n0 fmlp 3	09.28.2017 04:23:04 AM	BF	23459	4	11730	2	11730	2	50	14427.9	14427.9	28855.8				0.5% honey	404036	40097.4	9.67608	4.15038
		3	0% bottom 1	09.28.2017 04:24:29 AM	BF	170079	29	140755	24	29324	5	82.7586	173129	36068.5	209197				3% honey	409509	48270.6	6.58233	0.0731867
		4	0% bottom 2	09.28.2017 04:26:17 AM	BF	152485	26	99702	17	52783	9	65.3846	122633	64923.1	187557				20% honey	226479	29787.4	6.91811	1.25623
		5	0% bottom 3	09.28.2017 04:27:58 AM	BF	111431	19	87972	15	23459	4	78.9474	108206	28854.6	137060
		6	.5% bottom 1	09.28.2017 04:29:37 AM	BF	17594	3	11730	2	5865	1	66.6667	14427.9	7213.95	21641.8				bottoms	avg	stdev											Anova
		7	.5% bottom 2	09.28.2017 04:31:36 AM	BF	64513	11	52783	9	11730	2	81.8182	64923.1	14427.9	79351				no fMLP control	46890.1	25504.3											tops: 20% is significantly different from 3%, 0%, 0.5%
		8	.5% bottom 3	09.28.2017 04:33:06 AM	BF	23459	4	11730	2	11730	2	50	14427.9	14427.9	28855.8				0% honey	177938	37017.9
		9	3% bottom 1	09.28.2017 04:35:30 AM	BF	23459	4	17594	3	5865	1	75	21640.6	7213.95	28854.6				0.5% honey	43282.9	31443.5											bottoms:
		10	3% bottom 2	09.28.2017 04:37:07 AM	BF	23459	4	17594	3	5865	1	75	21640.6	7213.95	28854.6				3% honey	28854.6	4.4556e-12											significant from 0% honey: 20% honey, 3% honey, 0.5% honey
		11	3% bottom 3	09.28.2017 04:39:01 AM	BF	23459	4	5865	1	17594	3	25	7213.95	21640.6	28854.6				20% honey	16832.5	3400.69											0% vs no fMLP is significant
		12	20% bottom 1	09.28.2017 04:40:50 AM	BF	17594	3	5865	1	11730	2	33.3333	7213.95	14427.9	21641.8
		13	20% bottom 2	09.28.2017 04:43:43 AM	BF	11730	2	0	0	11730	2	0	0	14427.9	14427.9																		* = significant from 0% honey
		14	20% bottom 3	09.28.2017 04:45:40 AM	BF	11730	2	5865	1	5865	1	50	7213.95	7213.95	14427.9		avg	stdev		top + bottom	avg	stdev
		15	0 fmlp top 1	09.28.2017 04:48:06 AM	BF	1835681	313	1747709	298	87972	15	95.2077	305849	15395.1	321244	386168	485401	140335		no fMLP	485401	140335
		16	0 fmlp top 2	09.28.2017 04:49:13 AM	BF	2433890	415	2263811	386	170079	29	93.012	396167	29763.8	425931	584633				0% honey	582658	85097.1
		17	0 fmlp top 3	09.28.2017 04:50:43 AM	BF	821071	140	780018	133	41054	7	95	136503	7184.45	143688	172543				0.5% honey	447319	71043
		18	0% top 1	09.28.2017 04:52:27 AM	BF	2574645	439	2422161	413	152485	26	94.0774	423878	26684.9	450563	659760	582658	85097.1		3% honey	438364	48270.6
		19	0% top 2	09.28.2017 04:53:57 AM	BF	1735980	296	1636278	279	99702	17	94.2568	286349	17447.8	303796	491353				20% honey	243311	30240.9
		20	0% top 3	09.28.2017 04:54:53 AM	BF	2627429	448	2515998	429	111431	19	95.7589	440300	19500.4	459800	596860
		21	.5% top 1	09.28.2017 04:56:32 AM	BF	2105462	359	1935383	330	170079	29	91.922	338692	29763.8	368456	390098	447319	71043
		22	.5% top 2	09.28.2017 04:57:38 AM	BF	2557051	436	2486674	424	70378	12	97.2477	435168	12316.1	447484	526835
		23	.5% top 3	09.28.2017 04:59:05 AM	BF	2263811	386	2123056	362	140755	24	93.7824	371535	24632.1	396167	425023
		24	3% top 1	09.28.2017 05:00:36 AM	BF	2656753	453	2469079	421	187673	32	92.936	432089	32842.8	464932	493786	438364	48270.6
		25	3% top 2	09.28.2017 05:02:40 AM	BF	2152380	367	2011625	343	140755	24	93.4605	352034	24632.1	376666	405521
		26	3% top 3	09.28.2017 05:03:51 AM	BF	2211028	377	2093732	357	117296	20	94.695	366403	20526.8	386930	415784
		27	20% top 1	09.28.2017 05:06:02 AM	BF	1301985	222	1231607	210	70378	12	94.5946	215531	12316.1	227847	249489	243311	30240.9
		28	20% top 2	09.28.2017 05:07:37 AM	BF	1460334	249	1172959	200	287375	49	80.3213	205268	50290.6	255558	269986
		29	20% top 3	09.28.2017 05:09:59 AM	BF	1120176	191	1008745	172	111431	19	90.0524	176530	19500.4	196031	210459
		hemocytometer counts								top	bottom
			no fMLP	live	dead	total	top+bottom			avg	avg
			bottom	54120	0	54120	547620		no fMLP	493500	54120
			top	459900	33600	493500			0% honey	504700	369000
									0.5% honey	548800	172200								one-way ANOVA alpha = .05
			0% honey						3% honey	259700	137760								only significant difference is 20% honey vs 0% honey (p = .004)
			bottom	364080	4920	369000	873700		20% honey	221900	54120								almost significant: no fMLP vs 20% honey (p=0.056)
			top	469000	35700	504700
			0.5% honey
			bottom	118080	54120	172200	721000
			top	490700	58100	548800
			3% honey
			bottom	54120	83640	137760	397460
			top	235200	24500	259700
			20% honey
			bottom	29520	24600	54120	276020
			top	152600	69300	221900
