# Supplementary material for: Manuka Honey Modulates the Inflammatory Behavior of a dHL-60 Neutrophil Model under the Cytotoxic Limit
Source: Int J Biomater. 2019 Feb 25;2019:6132581. doi: 10.1155/2019/6132581 (PMC6415307; doi:10.1155/2019/6132581)
Supplement: Supplementary Materials — are available on the journal website detailing the differentiation of the HL-60 cells and preliminary Western blots used to establish a timeframe for IκBα phosphorylation. Additionally, Excel files are provided with the raw data obtained from each experiment described in this paper. [file 6132581.f1.zip › 6132581.f1/13.xlsx]

## Sheet: Sheet1
					red	green	green/red percent	normalized as fraction of N0					normalized
				N0	1070	177	16.5421	0.783167			avg	stdev	avg	tdev
					807	165	20.4461	0.968		N0	21.122	4.95266	1	0.234479
					508	134	26.378	1.24884		N1	40.2611	16.3686	1.90612	0.774956
				N1	461	211	45.7701	2.16694		N1 0.5% honey	35.4058	13.6001	1.67625	0.643885
					237	126	53.1646	2.51702
					476	104	21.8487	1.03441
				N1 0.5% honey	546	118	21.6117	1.02319
					324	116	35.8025	1.69503
					96.1	46.9	48.8033	2.31054
									from last run				fraction of N0 average
blot data									N0 38 min	2120	41.4	1.95283	0.951698
										3310	71.2	2.15106	1.0483
									N1 38 min	3250	110	3.38462	1.64947
						0.23				2720	157	5.77206	2.81297
									from second to last run		fraction of N0 average
									N1 38 min	12.7273	1.64764
											avg	stdev
								N0	0.783167	NS	1	0.169283
									0.968	LPS + fMLP	1.97141	0.652779					sample	average	stdev	normalized avg	normalized stdev
									1.24884	TGF-β			0.71289				N0	13.2768	1.96483	1	0.147989
									0.951698		0.0137983						N1 0.5% honey	17.1662	0.833123	1.29294	0.0627502
									1.0483								N1 3% honeh	16.6106	2.84058	1.25109	0.21395
									1
								N1	2.16694
									2.51702
									1.03441
									1.64947
									2.81297
									1.64764
								sigma plot
								for N0 vs N1, passed shapiro wilk but failed equal variance test. Ran mann whitney rank sum test and got statistical significance (P=0.009)
								for N1 0.5% honey vs N1, no statistically sig difference, power is 0.05.
											avg	stdev
								N1 0.5% honey	1.02319		1.4846	0.459879
									1.69503
									2.31054
									1.32787
									1.2205
									1.33046
								N1 3% honey	1.02511		0.878641	0.372334
									1.45053
									0.552715									two way anova
									1.27764									power: 0.963
									0.686408									within N0: no diff between honey concentrations
									0.605372									within N1: 0 vs 3, 0.5 vs 3, 0 vs 0.5
																		within N2: no diff between honey concentrations
								N0 0.5% honey	0.415805		0.760521	0.407456
									1.10429									within 0% honey: N1 sig diff from N2 and N0
									0.341594									within 0.5% honey: N1 significantly different from N0
									0.446526									* indicates significant difference from N0 at that honey concentration
									1.28772									* indicates significant difference from the other honey concentrations at that stimulus
									1.04234
								N0 3% honey	0.821347		1.17801	0.35139
									1.44473
									0.989717
									0.829196
									1.67224
									1.31083
								N2 0% honey	1.13305		0.834025	0.276249
									1.19411
									0.845645
									0.615755
									0.529205
									0.686382
								N2 0.5% honey	0.890134		1.14107	0.223885
									1.06854
									0.974358
									1.26424
									1.51442
									1.13475
								N2 3% honey	1.08256		1.00499	0.188857
									1.2067
									1.21115
									0.85711
									0.764479
									0.907955
		red	green	100*green/red	normalized		avg	stdev
N0	1	209	55.6	26.6029	1.10157	N0	24.1509	6.76144
	2	269	44.4	16.5056	0.683461	N0 3% honey	35.6437	4.41262
	3	122	35.8	29.3443	1.21508	N1	21.6361	19.4929
N0 3% honey	1	182	63.5	34.8901	1.44473
	2	130	52.5	40.3846	1.67224
	3	163	51.6	31.6564	1.31083
N1	1	185	74.5	40.2703	1.66751
	2	166	38.6	23.253	0.962858
	3	148	2.05	1.38514	0.0573555
		red	green	green/red percent	normalized to N0			avg	stdev
N0	1	2260	219	9.69027	0.98493		N0	9.83854	0.42955
	2	1810	172	9.50276	0.965872		N1 3% honey	6.04904	0.66259
	3	1860	192	10.3226	1.0492		N0 0.5% honey	3.94829	0.530761
N1 3% honey	1	1530	83.2	5.43791	0.552715
	2	1540	104	6.75325	0.686408		normalized
	3	1590	94.7	5.95597	0.605372		N0	1	0.04366
N0 0.5% honey	1	2640	108	4.09091	0.415805		N1 3% honey	0.614832	0.0673464
	2	2550	85.7	3.36078	0.341594		N0 0.5% honey	0.401308	0.0539472
	3	1170	51.4	4.39316	0.446526
		red	green	100*green/red	normalized
N0	1	3000	309	10.3	0.747155		without normalization
	2	4110	496	12.0681	0.875413			average	stdev
	3	1780	338	18.9888	1.37743		N0 0% honey	13.7856	4.59195
N2 0% honey	1	1210	189	15.6198	1.13305		N2 0% honey	14.0025	2.56525
	2	2600	428	16.4615	1.19411		N2 0.5% honey	13.4779	1.23038
	3	3740	436	11.6578	0.845645
N2 0.5% honey	1	2730	335	12.2711	0.890134
	2	1670	246	14.7305	1.06854
	3	641	86.1	13.4321	0.974358
		red	green	100*green/red	normalized
N0	1	472	58.4	12.3729	0.844569		averages	stdev
	2	515	66.6	12.932	0.882737	N0	14.6499	3.47099
	3	214	39.9	18.6449	1.27269	N2 0%	8.94301	1.15329
N2 0%	4	674	60.8	9.02077	0.615755	N2 3%	17.0936	1.06933
	5	623	48.3	7.75281	0.529205
	6	541	54.4	10.0555	0.686382
N2 3%	1	384	60.9	15.8594	1.08256
	2	379	67	17.6781	1.2067
	3	257	45.6	17.7432	1.21115
	sample	red	green	green/red percentage	normalized to N0
N0	1	752	89.6	11.9149	0.89742		sample	average	stdev	normalized avg	normalized stdev
	2	633	98.3	15.5292	1.16965		N0	13.2768	1.96483	1	0.147989
	3	264	32.7	12.3864	0.932931		N1 0.5% honey	17.1662	0.833123	1.29294	0.0627502
N1 0.5% honey	1	481	84.8	17.6299	1.32787		N1 3% honeh	16.6106	2.84058	1.25109	0.21395
	2	685	111	16.2044	1.2205
	3	685	121	17.6642	1.33046
N1 3% honey	1	590	80.3	13.6102	1.02511
	2	731	124	16.9631	1.27764
	3	445	85.7	19.2584	1.45053
		red	green	100*green/red	normalized to N0
N0	1	5880	987	16.7857	1.7984
	2	5120	531	10.3711	1.11115
	3	4050	336	8.2963	0.888854				averages	stdev
N2 0.5% honey	4	3000	354	11.8	1.26424			N0	9.3337	1.4671
	5	3700	523	14.1351	1.51442			N2 0.5% honey	12.1755	1.80146
	6	3720	394	10.5914	1.13475			N2 3% honey	7.87	0.678979
N2 3% honey	4	2400	192	8	0.85711
	5	3840	274	7.13542	0.764479
	6	1770	150	8.47458	0.907955
		red	green	green/red percent	normalized
N0	1	837	150	17.9211	1.12429
	2	984	131	13.313	0.835195
	3	687	114	16.5939	1.04102
N0 0.5% honey	1	659	116	17.6024	1.10429
	2	570	117	20.5263	1.28772
	3	644	107	16.6149	1.04234
N0 3% honey	1	802	105	13.0923	0.821347
	2	460	60.8	13.2174	0.829196
	3	393	62	15.7761	0.989717
