# Supplementary material for: Manuka Honey Modulates the Inflammatory Behavior of a dHL-60 Neutrophil Model under the Cytotoxic Limit
Source: Int J Biomater. 2019 Feb 25;2019:6132581. doi: 10.1155/2019/6132581 (PMC6415307; doi:10.1155/2019/6132581)
Supplement: Supplementary Materials — are available on the journal website detailing the differentiation of the HL-60 cells and preliminary Western blots used to establish a timeframe for IκBα phosphorylation. Additionally, Excel files are provided with the raw data obtained from each experiment described in this paper. [file 6132581.f1.zip › 6132581.f1/14.xlsx]

## Sheet: Sheet1
										D0
	D6									pol	nonpol	percent pol
		pol	nonpol	Ratio pol/nonpol	percent				pic 1	0	8	0
	Slide 2.1.1	7	1						pic 2	0	8	0
	2.1.2	4	3						pic 3	0	6	0
	2.1.3	11	2						pic 4	1	12	0.0769231
	2.1.4	5	5						pic 5	2	11	0.153846
	TOTAL	27	11	2.45455	0.710526				pic 6	4	39	0.0930233
	1.2.1	4	1		0.8				pic 7	1	9	0.1
	1.2.2	6	1		0.857143				totals	8	93	0.0792079
	1.2.3	9	5		0.642857
	1.2.4	4	1		0.8				stdev of avg
	TOTAL	23	8		0.741935				0.0613487
	1.1.1	8	3		0.727273
	1.1.1	6	4		0.6
	1.1.3	4	2		0.666667
	1.1.4	9	3		0.75
	TOTAL	27	12	2.25	0.692308
	1.3.1	5	4		0.555556
	1.3.2	4	2		0.666667							avg Percent diff	stdev
	1.3.3	1	0		1					1.25% DMSO		68.75	7.0094
	1.3.4	2	3		0.4					No Treatment		7.92079	6.13487
	TOTAL	12	9		0.571429
	1.4.1	34	12		0.73913
	1.4.2	21	10		0.677419
	1.4.3	25	8		0.757576
	1.4.4	13	14		0.481481
	TOTAL	93	44	2.11364	0.678832
					#DIV/0!
	2.2.1	7	7		0.5
	2.2.2	11	9		0.55
	2.2.3	9	3		0.75
	2.2.4	14	6		0.7
	TOTAL	41	25	1.64	0.621212
	2.3.1	9	1		0.9				total samples non polarized
	2.3.2	6	2		0.75					101
	2.3.3	11	2		0.846154
	2.3.4	6	1		0.857143
	TOTAL	32	6		0.842105
	2.4.1	4	2		0.666667
	2.4.2	3	2		0.6
	2.4.3	7	4		0.636364
	2.4.4	6	2		0.75
	TOTAL	20	10	2	0.666667
	total total	275	125		0.6875	total percent
	avg			2.09164
	stdev			0.30399
	total samples				stdev of percent
		400			0.070094
