# Supplementary material for: Manuka Honey Modulates the Inflammatory Behavior of a dHL-60 Neutrophil Model under the Cytotoxic Limit
Source: Int J Biomater. 2019 Feb 25;2019:6132581. doi: 10.1155/2019/6132581 (PMC6415307; doi:10.1155/2019/6132581)
Supplement: Supplementary Materials — are available on the journal website detailing the differentiation of the HL-60 cells and preliminary Western blots used to establish a timeframe for IκBα phosphorylation. Additionally, Excel files are provided with the raw data obtained from each experiment described in this paper. [file 6132581.f1.zip › 6132581.f1/2.xlsx]

## Sheet: 1 hour
##BLOCKS= 3
Note:
Basic Endpoint Protocol
Use this protocol for endpoint assays that have unknowns that will have concentrations interpolated from a standard curve. Modify the instrument setup for the wavelength(s) of interest for your assay. You may also modify the template to include additional standards, unknowns, and controls. To make modifications, click the plate section to make it active.
READER SUITABILITY:
SpectraMax M2, M2e, M3, M4, M5, and M5e.
SpectraMax Plus 384, 190, SpectraMax 190, 340PC 384 and VersaMax
Emax and Vmax
PROTOCOL REVISION HISTORY:
03/02/11 - Imported from 5.4 and edited. (ELM)
10/11/11 - Updated with the additional instruments supported in SMP 6.1
~End
Plate:	Plate1	1.3	PlateFormat	Endpoint	Absorbance	Raw	FALSE	1						1	550	1	12	96	1	8
	Temperature(¡C)	1	2	3	4	5	6	7	8	9	10	11	12
	25.5	0.4109	0.4866	0.4641	0.4537	0.5063	0.5296	0.5139	0.5315	0.3856	0.3748	0.395	0.4036
		0.4749	0.4579	0.4477	0.4809	0.5272	0.5837	0.5808	0.5161	0.4034	0.3809	0.368	0.3891
		0.4852	0.5007	0.5361	0.4807	0.5496	0.542	0.5466	0.5349	0.3944	0.3891	0.3946	0.3997
		0.5267	0.5131	0.5479	0.5552	0.5634	0.5573	0.5262	0.5638	0.4118	0.4242	0.3998	0.4135
		0.6381	0.628	0.6367	0.6621	0.6484	0.6534	0.5719	0.5888	0.496	0.4975	0.4548	0.4726
		0.7085	0.6442	0.7776	0.714	0.5925	0.6485	0.6661	0.6786	0.4147	0.4342	0.4801	0.4296
		0.6743	0.7317	0.6915	0.711	0.6523	0.7612	0.6966	0.7573	0.4599	0.4474	0.452	0.4532
		0.9001	0.9228	0.9659	0.8881	0.9564	1.04	0.9431	0.7907	0.746	0.7916	0.7699	0.7205
		1	2	3	4	5	6	7	8	9	10	11	12
		0.4109	0.4866	0.4641	0.4537	0.5063	0.5296	0.5139	0.5315	0.3856	0.3748	0.395	0.4036
		0.4749	0.4579	0.4477	0.4809	0.5272	0.5837	0.5808	0.5161	0.4034	0.3809	0.368	0.3891
		0.4852	0.5007	0.5361	0.4807	0.5496	0.542	0.5466	0.5349	0.3944	0.3891	0.3946	0.3997
		0.5267	0.5131	0.5479	0.5552	0.5634	0.5573	0.5262	0.5638	0.4118	0.4242	0.3998	0.4135
		0.6381	0.628	0.6367	0.6621	0.6484	0.6534	0.5719	0.5888	0.496	0.4975	0.4548	0.4726
		0.7085	0.6442	0.7776	0.714	0.5925	0.6485	0.6661	0.6786	0.4147	0.4342	0.4801	0.4296
		0.6743	0.7317	0.6915	0.711	0.6523	0.7612	0.6966	0.7573	0.4599	0.4474	0.452	0.4532
		0.9001	0.9228	0.9659	0.8881	0.9564	1.04	0.9431	0.7907	0.746	0.7916	0.7699	0.7205
~End
Group: Unknowns
Sample	Wells	Value	R	Result	MeanResult	SD	CV
.1% honey blank	B9	0.403	R
	B10	0.381	R
	B11	0.368	R
	B12	0.389	R
.5% honey blank	C9	0.394	R
	C10	0.389	R
	C11	0.395	R
	C12	0.4	R
0% honey blank	A9	0.386	R
	A10	0.375	R
	A11	0.395	R
	A12	0.404	R
1% honey blank	D9	0.412	R
	D10	0.424	R
	D11	0.4	R
	D12	0.413	R
10% honey blank	G9	0.46	R
	G10	0.447	R
	G11	0.452	R
	G12	0.453	R
20% honey blank	H9	0.746	R
	H10	0.792	R
	H11	0.77	R
	H12	0.721	R
3% honey blank	E9	0.496	R
	E10	0.498	R
	E11	0.455	R
	E12	0.473	R
5% honey blank	F9	0.415	R
	F10	0.434	R
	F11	0.48	R
	F12	0.43	R	CORRECTED
N0 .1% honey	B1	0.475	R	0.08975
	B2	0.458	R	0.07275
	B3	0.448	R	0.06275
	B4	0.481	R	0.09575
N0 .5% honey	C1	0.485	R	0.0905			N0	avg	stdev	blank avg	blank std	corrected	rss
	C2	0.501	R	0.1065			0	0.454	0.0318224	0.39	0.0124097	0.064	0.0341565										Normalizing within each type to 0% control
	C3	0.536	R	0.1415			0.1	0.4655	0.0151987	0.38525	0.01466	0.08025	0.0211167										N0	avg	stdev										Normalizing to N0 1 hour 0% honey
	C4	0.481	R	0.0865			0.5	0.50075	0.0250383	0.3945	0.00450925	0.10625	0.0254411										0	100	53.3695										N0	avg	stdev
N0 0% honey	A1	0.411	R	0.021			1	0.53575	0.0192765	0.41225	0.00981071	0.1235	0.0216295										0.1	125.391	32.9949										0	100	53.3695
	A2	0.487	R	0.097			3	0.64125	0.0145459	0.4805	0.0204369	0.16075	0.0250849										0.5	166.016	39.7517										0.1	125.391	32.9949
	A3	0.464	R	0.074			5	0.71125	0.0547441	0.43975	0.028052	0.2715	0.0615129										1	192.969	33.796										0.5	166.016	39.7517
	A4	0.454	R	0.064			10	0.70225	0.0249316	0.453	0.00535413	0.24925	0.0255										3	251.172	39.1951										1	192.969	33.796
N0 1% honey	D1	0.527	R	0.11475			20	0.91925	0.0343839	0.75725	0.0306091	0.162	0.0460344										5	424.219	96.1139										3	251.172	39.1951
	D2	0.513	R	0.10075																			10	389.453	39.8437										5	424.219	96.1139
	D3	0.548	R	0.13575																			20	253.125	71.9288										10	389.453	39.8437
	D4	0.555	R	0.14275																															20	253.125	71.9288
N0 10% honey	G1	0.674	R	0.221			N1	avg	stdev	blank avg	blank std	corrected	rss										N1	avg	stdev
	G2	0.732	R	0.279			0	0.52025	0.0122848	0.39	0.0124097	0.13025	0.0174619										0	100	13.4064										N1	avg	stdev
	G3	0.692	R	0.239			0.1	0.552	0.0307652	0.38525	0.01466	0.16675	0.0340796										0.1	128.023	26.1647										0	203.516	27.2842
	G4	0.711	R	0.258			0.5	0.5435	0.00655744	0.3945	0.00450925	0.149	0.00795822										0.5	114.395	6.10996										0.1	260.547	53.2493
N0 20% honey	H1	0.9	R	0.14275			1	0.5525	0.0179351	0.41225	0.00981071	0.14025	0.020443										1	107.678	15.6952										0.5	232.813	12.4347
	H2	0.923	R	0.16575			3	0.6155	0.0410569	0.4805	0.0204369	0.135	0.0458621										3	103.647	35.2108										1	219.141	31.9422
	H3	0.966	R	0.20875			5	0.6465	0.0378638	0.43975	0.028052	0.20675	0.0471231										5	158.733	36.1789										3	210.938	71.6596
	H4	0.888	R	0.13075			10	0.71675	0.052156	0.453	0.00535413	0.26375	0.0524301										10	202.495	40.2534										5	323.047	73.6298
N0 3% honey	E1	0.638	R	0.1575			20	0.979667	0.052653	0.75725	0.0306091	0.222417	0.0609036										20	170.761	46.759										10	412.109	81.9221
	E2	0.628	R	0.1475																															20	347.526	95.1619
	E3	0.637	R	0.1565									tukey post hoc, two way anova, alpha = .05
	E4	0.662	R	0.1815									Honey concentration diff:																						Normalized
N0 5% honey	F1	0.709	R	0.26925									0% sig to: 5, 10, 20%					N2							Normalized										avg	stdev
	F2	0.644	R	0.20425									.1% sig to: 5, 10					% honey	avg	stdev	blank avg	blank std	corrected	rss	avg	stdev									68.75	18.3441
	F3	0.778	R	0.33825									.5% sig to: 5, 10%					0	0.44075	0.00910586	0.39675	0.00741058	0.044	0.0117402	68.75	18.3441									51.9531	69.1616
	F4	0.714	R	0.27425									1% sig to: 5, 10%					0.1	0.4505	0.010504	0.41725	0.042999	0.03325	0.0442634	51.9531	69.1616									81.25	22.417
N1 .1% honey	B5	0.527	R	0.14175									3% sig to: 5, 10%					0.5	0.49775	0.0114419	0.44575	0.00865544	0.052	0.0143469	81.25	22.417									101.562	41.2758
	B6	0.584	R	0.19875									5% sig to: 0, .1, .5, 1, 3, 20%					1	0.57175	0.0174619	0.50675	0.0198221	0.065	0.0264165	101.562	41.2758									219.531	44.4466
	B7	0.581	R	0.19575									10% sig to: 0, .1, .5, 1, 3, 20%					3	0.71625	0.0219754	0.57575	0.0180624	0.1405	0.0284459	219.531	44.4466									264.844	36.6411
	B8	0.516	R	0.13075									20% sig to: 0, 5, 10%					5	0.7365	0.0199311	0.567	0.0123558	0.1695	0.0234503	264.844	36.6411									376.953	40.472
N1 .5% honey	C5	0.55	R	0.1555														10	0.757	0.0192354	0.51575	0.0173469	0.24125	0.0259021	376.953	40.472									152.344	29.0221
	C6	0.542	R	0.1475									Sig between N0 and N1: 0%, .1%, .5%					20	0.916	0.0094163	0.8185	0.0160104	0.0975	0.0185742	152.344	29.0221
	C7	0.547	R	0.1525
	C8	0.535	R	0.1405									Within N0
N1 0% honey	A5	0.506	R	0.116									0% sig to: 5,3, 10, 20
	A6	0.53	R	0.14									.1% sig to: 5%, 10%, 20%, 3%				Comparisons for factor:
	A7	0.514	R	0.124									.5% sig to: 5%, 10%				0%: N1 vs N2, N1 vs N0
	A8	0.531	R	0.141									1% sig to: 5%, 10%				.1% N1 vs N2, N1 vs N0
N1 1% honey	D5	0.563	R	0.15075									5% sig to: 20%				.5%: N1 vs N2
	D6	0.557	R	0.14475									10% sig to: 20%				1%: N1 vs N2												β
	D7	0.526	R	0.11375													5%: N0 vs N2, N0 vs N1
	D8	0.564	R	0.15175									Within N1				20%: N1 vs N2, N0 vs N2
N1 10% honey	G5	0.652	R	0.199									0% sig to: 10%, 5%
	G6	0.761	R	0.308									.1% sig to: 10%
	G7	0.697	R	0.244									.5% sig to: 10%
	G8	0.757	R	0.304									1% sig to: 10%
N1 20% honey	H5	0.956	R	0.19875									3% sig to: 10%
	H6	1.04	R	0.28275
	H7	0.943	R	0.18575									N2
	H8	0.791	R	0.03375									0% sig to: 10%, 5%, 3%,
N1 3% honey	E5	0.648	R	0.1675									.1% sig to: 10%, 3%
	E6	0.653	R	0.1725									.5% sig to: 10%, 5%, 3%
	E7	0.572	R	0.0915									1% sig to: 10%, 5%
	E8	0.589	R	0.1085									3% sig to:
N1 5% honey	F5	0.593	R	0.15325									5% sig to: 10%
	F6	0.648	R	0.20825									10% sig to: 20%
	F7	0.666	R	0.22625
	F8	0.679	R	0.23925
Group Summaries
InRange	R - Outside standard range
~End
Original Filename: 1 hour; Date Last Saved: 7/19/2016 2:18:10 PM
