# Supplementary material for: Manuka Honey Modulates the Inflammatory Behavior of a dHL-60 Neutrophil Model under the Cytotoxic Limit
Source: Int J Biomater. 2019 Feb 25;2019:6132581. doi: 10.1155/2019/6132581 (PMC6415307; doi:10.1155/2019/6132581)
Supplement: Supplementary Materials — are available on the journal website detailing the differentiation of the HL-60 cells and preliminary Western blots used to establish a timeframe for IκBα phosphorylation. Additionally, Excel files are provided with the raw data obtained from each experiment described in this paper. [file 6132581.f1.zip › 6132581.f1/4.xlsx]

## Sheet: 3 hour
##BLOCKS= 3
Note:
Basic Endpoint Protocol
Use this protocol for endpoint assays that have unknowns that will have concentrations interpolated from a standard curve. Modify the instrument setup for the wavelength(s) of interest for your assay. You may also modify the template to include additional standards, unknowns, and controls. To make modifications, click the plate section to make it active.
READER SUITABILITY:
SpectraMax M2, M2e, M3, M4, M5, and M5e.
SpectraMax Plus 384, 190, SpectraMax 190, 340PC 384 and VersaMax
Emax and Vmax
PROTOCOL REVISION HISTORY:
03/02/11 - Imported from 5.4 and edited. (ELM)
10/11/11 - Updated with the additional instruments supported in SMP 6.1
~End
Plate:	Plate1	1.3	PlateFormat	Endpoint	Absorbance	Raw	FALSE	1						1	550	1	12	96	1	8
	Temperature(¡C)	1	2	3	4	5	6	7	8	9	10	11	12
	25	0.4833	0.5014	0.4905	0.4926	0.431	0.4486	0.4441	0.434	0.0313	0.0354	0.0501	0.0327
		0.5115	0.5392	0.5162	0.5083	0.4774	0.4862	0.5487	0.4354	0.033	0.0334	0.0341	0.0317
		0.6139	0.5856	0.608	0.5702	0.5611	0.5349	0.5438	0.5507	0.0345	0.0367	0.0337	0.0555
		0.696	0.6803	0.6503	0.6812	0.6253	0.6091	0.574	0.6265	0.0357	0.0341	0.0362	0.0404
		0.7523	0.6807	0.6961	0.7033	0.5973	0.5938	0.6028	0.5985	0.0337	0.0357	0.0374	0.0372
		0.6799	0.6732	0.6402	0.6786	0.5382	0.5374	0.5369	0.5401	0.035	0.0365	0.0393	0.0348
		0.5554	0.5682	0.62	0.5422	0.4363	0.4749	0.4536	0.4364	0.036	0.0402	0.0345	0.0411
		0.5774	0.5367	0.5488	0.5583	0.5008	0.5074	0.7733	0.5582	0.0517	0.036	0.0354	0.0387
		1	2	3	4	5	6	7	8	9	10	11	12
		0.4833	0.5014	0.4905	0.4926	0.431	0.4486	0.4441	0.434	0.0313	0.0354	0.0501	0.0327
		0.5115	0.5392	0.5162	0.5083	0.4774	0.4862	0.5487	0.4354	0.033	0.0334	0.0341	0.0317
		0.6139	0.5856	0.608	0.5702	0.5611	0.5349	0.5438	0.5507	0.0345	0.0367	0.0337	0.0555
		0.696	0.6803	0.6503	0.6812	0.6253	0.6091	0.574	0.6265	0.0357	0.0341	0.0362	0.0404
		0.7523	0.6807	0.6961	0.7033	0.5973	0.5938	0.6028	0.5985	0.0337	0.0357	0.0374	0.0372
		0.6799	0.6732	0.6402	0.6786	0.5382	0.5374	0.5369	0.5401	0.035	0.0365	0.0393	0.0348
		0.5554	0.5682	0.62	0.5422	0.4363	0.4749	0.4536	0.4364	0.036	0.0402	0.0345	0.0411
		0.5774	0.5367	0.5488	0.5583	0.5008	0.5074	0.7733	0.5582	0.0517	0.036	0.0354	0.0387
~End
Group: Unknowns
Sample	Wells	Value	R	Result	MeanResult	SD	CV
.1% honey blank	B5	0.477	R
	B6	0.486	R
	B7	0.549	R
	B8	0.435	R
.5% honey blank	C5	0.561	R
	C6	0.535	R
	C7	0.544	R
	C8	0.551	R
0% honey blank	A5	0.431	R
	A6	0.449	R
	A7	0.444	R
	A8	0.434	R
1% honey blank	D5	0.625	R
	D6	0.609	R
	D7	0.574	R
	D8	0.626	R
10% honey blank	G5	0.436	R
	G6	0.475	R
	G7	0.454	R
	G8	0.436	R
20% honey blank	H5	0.501	R
	H6	0.507	R
	H7	0.773	R
	H8	0.558	R
3% honey blank	E5	0.597	R
	E6	0.594	R
	E7	0.603	R
	E8	0.599	R
5% honey blank	F5	0.538	R	Normalized
	F6	0.537	R
	F7	0.537	R			N2
	F8	0.54	R			% honey	avg	stdev	blank	blank std	corrected	rss
N2 .1% honey	B1	0.511	R	0.02425		0	0.49175	0.00745542	0.4395	0.00842615	0.05225	0.0112509
	B2	0.539	R	0.05225		0.1	0.5185	0.0140594	0.48675	0.0470771	0.03175	0.0491316
	B3	0.516	R	0.02925		0.5	0.5945	0.0202896	0.54775	0.0109962	0.04675	0.0230778
	B4	0.508	R	0.02125		1	0.67675	0.0192765	0.6085	0.0242831	0.06825	0.031004
N2 .5% honey	C1	0.614	R	0.06625		3	0.708	0.0307354	0.59825	0.00377492	0.10975	0.0309664
	C2	0.586	R	0.03825		5	0.668	0.0189209	0.538	0.00141421	0.13	0.0189737
	C3	0.608	R	0.06025		10	0.57125	0.0341894	0.45025	0.018554	0.121	0.0388994
	C4	0.57	R	0.02225		20	0.55525	0.0168597	0.58475	0.128079	-0.0295	0.129184
N2 0% honey	A1	0.483	R	0.0435
	A2	0.501	R	0.0615
	A3	0.49	R	0.0505
	A4	0.493	R	0.0535
N2 1% honey	D1	0.696	R	0.0875
	D2	0.68	R	0.0715
	D3	0.65	R	0.0415
	D4	0.681	R	0.0725
N2 10% honey	G1	0.555	R	0.10475
	G2	0.568	R	0.11775
	G3	0.62	R	0.16975
	G4	0.542	R	0.09175
N2 20% honey	H1	0.577	R	-0.00775
	H2	0.537	R	-0.04775
	H3	0.549	R	-0.03575
	H4	0.558	R	-0.02675
N2 3% honey	E1	0.752	R	0.15375
	E2	0.681	R	0.08275
	E3	0.696	R	0.09775
	E4	0.703	R	0.10475
N2 5% honey	F1	0.68	R	0.142
	F2	0.673	R	0.135
	F3	0.64	R	0.102
	F4	0.679	R	0.141
Group Summaries
InRange	R - Outside standard range
~End
Original Filename: 3 hour; Date Last Saved: 7/27/2016 9:43:48 AM
