# Supplementary material for: Manuka Honey Modulates the Inflammatory Behavior of a dHL-60 Neutrophil Model under the Cytotoxic Limit
Source: Int J Biomater. 2019 Feb 25;2019:6132581. doi: 10.1155/2019/6132581 (PMC6415307; doi:10.1155/2019/6132581)
Supplement: Supplementary Materials — are available on the journal website detailing the differentiation of the HL-60 cells and preliminary Western blots used to establish a timeframe for IκBα phosphorylation. Additionally, Excel files are provided with the raw data obtained from each experiment described in this paper. [file 6132581.f1.zip › 6132581.f1/5.xlsx]

## Sheet: MTS honey n=4 july 25th 3 hour 
##BLOCKS= 3
Note:
Basic Endpoint Protocol
Use this protocol for endpoint assays that have unknowns that will have concentrations interpolated from a standard curve. Modify the instrument setup for the wavelength(s) of interest for your assay. You may also modify the template to include additional standards, unknowns, and controls. To make modifications, click the plate section to make it active.
READER SUITABILITY:
SpectraMax M2, M2e, M3, M4, M5, and M5e.
SpectraMax Plus 384, 190, SpectraMax 190, 340PC 384 and VersaMax
Emax and Vmax
PROTOCOL REVISION HISTORY:
03/02/11 - Imported from 5.4 and edited. (ELM)
10/11/11 - Updated with the additional instruments supported in SMP 6.1
~End
Plate:	Plate1	1.3	PlateFormat	Endpoint	Absorbance	Raw	FALSE	1						1	490	1	12	96	1	8
	Temperature(¡C)	1	2	3	4	5	6	7	8	9	10	11	12
	24.5	1.5167	1.3446	1.366	1.3994	1.4818	1.5252	1.48	1.4868	0.1266	0.1156	0.1274	0.1241
		1.5013	1.4866	1.306	1.4607	1.5794	1.4694	1.2585	1.3092	0.1588	0.1525	0.1615	0.1618
		1.4661	1.2615	1.3902	1.116	1.5003	1.5903	1.5791	1.7166	0.2861	0.2843	0.3041	0.2901
		1.5168	1.5459	1.6813	1.4517	1.4741	1.7084	1.6046	1.487	0.3956	0.4222	0.4168	0.4056
		1.655	1.7703	1.4825	1.3209	1.8669	1.3527	1.6021	1.5659	0.7075	0.6777	0.7211	0.7149
		1.5886	1.5754	1.3216	1.3403	1.4435	1.8021	1.6954	1.6268	1.0313	0.9619	0.9754	0.965
		1.9047	1.8729	1.8425	1.908	1.891	1.8832	2.0502	1.8498	1.6245	1.6176	1.5635	1.5791
		2.6142	2.4926	2.6321	2.4577	2.5818	2.537	2.555	2.523	2.4077	2.4452	2.4306	2.459
		1	2	3	4	5	6	7	8	9	10	11	12
		1.5167	1.3446	1.366	1.3994	1.4818	1.5252	1.48	1.4868	0.1266	0.1156	0.1274	0.1241
		1.5013	1.4866	1.306	1.4607	1.5794	1.4694	1.2585	1.3092	0.1588	0.1525	0.1615	0.1618
		1.4661	1.2615	1.3902	1.116	1.5003	1.5903	1.5791	1.7166	0.2861	0.2843	0.3041	0.2901
		1.5168	1.5459	1.6813	1.4517	1.4741	1.7084	1.6046	1.487	0.3956	0.4222	0.4168	0.4056
		1.655	1.7703	1.4825	1.3209	1.8669	1.3527	1.6021	1.5659	0.7075	0.6777	0.7211	0.7149
		1.5886	1.5754	1.3216	1.3403	1.4435	1.8021	1.6954	1.6268	1.0313	0.9619	0.9754	0.965
		1.9047	1.8729	1.8425	1.908	1.891	1.8832	2.0502	1.8498	1.6245	1.6176	1.5635	1.5791
		2.6142	2.4926	2.6321	2.4577	2.5818	2.537	2.555	2.523	2.4077	2.4452	2.4306	2.459
~End
Group: Unknowns
Sample	Wells	Value	R	Result	MeanResult	SD	CV
.1% honey blank	B9	0.159	R
	B10	0.153	R
	B11	0.162	R
	B12	0.162	R
.5% honey blank	C9	0.286	R
	C10	0.284	R
	C11	0.304	R
	C12	0.29	R
0% honey blank	A9	0.127	R
	A10	0.116	R
	A11	0.127	R
	A12	0.124	R
1% honey blank	D9	0.396	R
	D10	0.422	R
	D11	0.417	R
	D12	0.406	R
10% honey blank	G9	1.625	R
	G10	1.618	R
	G11	1.563	R
	G12	1.579	R
20% honey blank	H9	2.408	R
	H10	2.445	R
	H11	2.431	R
	H12	2.459	R
3% honey blank	E9	0.708	R
	E10	0.678	R
	E11	0.721	R
	E12	0.715	R
5% honey blank	F9	1.031	R
	F10	0.962	R	CORRECTED				N0							Normalized
	F11	0.975	R					% honey			Blank avg	blank stdev	corrected	stdev	avg	stdev
	F12	0.965	R					0			0.1235	0.00519615	1.28325	0.076787	67.4803	4.03788
N0 .1% honey	B1	1.501	R	1.342				0.1			0.159	0.00424264	1.27975	0.0900384	67.2962	4.73471
	B2	1.487	R	1.328				0.5			0.291	0.0090185	1.0175	0.153479	53.5057	8.07074
	B3	1.306	R	1.147				1			0.41025	0.0116154	1.13875	0.0963777	59.8817	5.06807
	B4	1.461	R	1.302				3			0.7055	0.0190875	0.8515	0.196887	44.7765	10.3534
N0 .5% honey	C1	1.466	R	1.175				5			0.98325	0.0323149	0.47325	0.145214	24.8861	7.63612
	C2	1.262	R	0.971				10			1.59625	0.0300153	0.286	0.0305873	15.0394	1.60845
	C3	1.39	R	1.099				20			2.43575	0.0217466	0.1135	0.0866617	5.96845	4.55714
	C4	1.116	R	0.825
N0 0% honey	A1	1.517	R	1.3935
	A2	1.345	R	1.2215				N1
	A3	1.366	R	1.2425				% honey			Blank avg	blank stdev	corrected	stdev
	A4	1.399	R	1.2755				0			0.1235	0.00519615	1.37	0.0212053	72.0421	1.11509
N0 1% honey	D1	1.517	R	1.10675				0.1			0.159	0.00424264	1.245	0.147083	65.4689	7.73441
	D2	1.546	R	1.13575				0.5			0.291	0.0090185	1.3055	0.0897794	68.6503	4.72109
	D3	1.681	R	1.27075				1			0.41025	0.0116154	1.15825	0.110098	60.9071	5.78958
	D4	1.452	R	1.04175				3			0.7055	0.0190875	0.8915	0.210889	46.8799	11.0897
N0 10% honey	G1	1.905	R	0.30875				5			0.98325	0.0323149	0.65875	0.150375	34.6407	7.90754
	G2	1.873	R	0.27675				10			1.59625	0.0300153	0.32225	0.0894446	16.9457	4.70348
	G3	1.843	R	0.24675				20			2.43575	0.0217466	0.1135	0.0254608	5.96845	1.33887
	G4	1.908	R	0.31175
N0 20% honey	H1	2.614	R	0.17825				N2	correct avg	orig std	blank std	rss	Normalized avg	normalized std
	H2	2.493	R	0.05725				0	0.313833	0.0187705	0.00519615	0.0194765	16.5031	1.02418
	H3	2.632	R	0.19625				0.001	0.319333	0.0455448	0.00424264	0.045742	16.7923	2.40536
	H4	2.458	R	0.02225				0.005	0.363	0.0754387	0.0090185	0.0759759	19.0885	3.99522
N0 3% honey	E1	1.655	R	0.9495				0.01	0.263417	0.113037	0.0116154	0.113632	13.8519	5.97539
	E2	1.77	R	1.0645				0.03	0.1515	0.00458258	0.0190875	0.0196299	7.96669	1.03225
	E3	1.482	R	0.7765				0.05	0.22375	0.0876413	0.0323149	0.093409	11.766	4.91196
	E4	1.321	R	0.6155				0.1	-0.0379167	0.0452364	0.0300153	0.0542886	-1.99386	2.85479
N0 5% honey	F1	1.589	R	0.60575				0.2	0.139583	0.0352326	0.0217466	0.0414035	7.34005	2.17722
	F2	1.575	R	0.59175
	F3	1.322	R	0.33875
	F4	1.34	R	0.35675
N1 .1% honey	B5	1.579	R	1.42					N2 is sig diff from N0, N1
	B6	1.469	R	1.31					passed shapiro wilk, equal var
	B7	1.259	R	1.1					N0 sig from 0%: 20, 10, 5, 3,
	B8	1.309	R	1.15
N1 .5% honey	C5	1.5	R	1.209					N1 sig from 0%: 20, 10, 5, 3
	C6	1.59	R	1.299
	C7	1.579	R	1.288					N2 sig from 0%: 10%
	C8	1.717	R	1.426
N1 0% honey	A5	1.482	R	1.3585					N2 sig from others for all but 20%
	A6	1.525	R	1.4015
	A7	1.48	R	1.3565
	A8	1.487	R	1.3635					anova, holms-sidak
N1 1% honey	D5	1.474	R	1.06375
	D6	1.708	R	1.29775
	D7	1.605	R	1.19475
	D8	1.487	R	1.07675
N1 10% honey	G5	1.891	R	0.29475
	G6	1.883	R	0.28675
	G7	2.05	R	0.45375
	G8	1.85	R	0.25375
N1 20% honey	H5	2.582	R	0.14625															β
	H6	2.537	R	0.10125
	H7	2.555	R	0.11925
	H8	2.523	R	0.08725
N1 3% honey	E5	1.867	R	1.1615
	E6	1.353	R	0.6475
	E7	1.602	R	0.8965
	E8	1.566	R	0.8605
N1 5% honey	F5	1.444	R	0.46075
	F6	1.802	R	0.81875
	F7	1.695	R	0.71175
	F8	1.627	R	0.64375
Group Summaries
InRange	R - Outside standard range
~End
Original Filename: MTS honey n=4 july 25th 3 hour incubation; Date Last Saved: 7/25/2016 4:24:35 PM
