# Supplementary material for: Manuka Honey Modulates the Inflammatory Behavior of a dHL-60 Neutrophil Model under the Cytotoxic Limit
Source: Int J Biomater. 2019 Feb 25;2019:6132581. doi: 10.1155/2019/6132581 (PMC6415307; doi:10.1155/2019/6132581)
Supplement: Supplementary Materials — are available on the journal website detailing the differentiation of the HL-60 cells and preliminary Western blots used to establish a timeframe for IκBα phosphorylation. Additionally, Excel files are provided with the raw data obtained from each experiment described in this paper. [file 6132581.f1.zip › 6132581.f1/6.xlsx]

## Sheet: N2 MTS honey 3 hours august 9
##BLOCKS= 3
Note:
Basic Endpoint Protocol
Use this protocol for endpoint assays that have unknowns that will have concentrations interpolated from a standard curve. Modify the instrument setup for the wavelength(s) of interest for your assay. You may also modify the template to include additional standards, unknowns, and controls. To make modifications, click the plate section to make it active.
READER SUITABILITY:
SpectraMax M2, M2e, M3, M4, M5, and M5e.
SpectraMax Plus 384, 190, SpectraMax 190, 340PC 384 and VersaMax
Emax and Vmax
PROTOCOL REVISION HISTORY:
03/02/11 - Imported from 5.4 and edited. (ELM)
10/11/11 - Updated with the additional instruments supported in SMP 6.1
~End
Plate:	Plate1	1.3	PlateFormat	Endpoint	Absorbance	Raw	FALSE	1						1	490	1	12	96	1	8
	Temperature(¡C)	1	2	3	4	5	6	7	8	9	10	11	12
	26.5	0.4411	0.4174	0.4538	0.0304	0.0492	0.0322	0.031	0.0341	0.0364	0.034	0.0383	0.0438
		0.4438	0.4614	0.5296	0.0312	0.0451	0.0388	0.0346	0.0431	0.041	0.0348	0.0333	0.0352
		0.5947	0.6276	0.7391	0.0663	0.033	0.0352	0.0376	0.0349	0.0349	0.0368	0.0322	0.0474
		0.5447	0.7193	0.7567	0.0418	0.0348	0.035	0.0388	0.0397	0.0346	0.0427	0.0337	0.0328
		0.858	0.861	0.8524	0.0376	0.0423	0.0404	0.0379	0.0497	0.0364	0.0384	0.0338	0.0327
		1.2629	1.2515	1.106	0.042	0.0365	0.0364	0.0417	0.05	0.0441	0.0376	0.0337	0.0322
		1.6085	1.5441	1.522	0.043	0.037	0.0338	0.035	0.0352	0.0524	0.0407	0.0367	0.033
		2.536	2.586	2.6041	0.0535	0.0384	0.0371	0.0401	0.0378	0.035	0.0462	0.0357	0.0327
		1	2	3	4	5	6	7	8	9	10	11	12
		0.4411	0.4174	0.4538	0.0304	0.0492	0.0322	0.031	0.0341	0.0364	0.034	0.0383	0.0438
		0.4438	0.4614	0.5296	0.0312	0.0451	0.0388	0.0346	0.0431	0.041	0.0348	0.0333	0.0352
		0.5947	0.6276	0.7391	0.0663	0.033	0.0352	0.0376	0.0349	0.0349	0.0368	0.0322	0.0474
		0.5447	0.7193	0.7567	0.0418	0.0348	0.035	0.0388	0.0397	0.0346	0.0427	0.0337	0.0328
		0.858	0.861	0.8524	0.0376	0.0423	0.0404	0.0379	0.0497	0.0364	0.0384	0.0338	0.0327
		1.2629	1.2515	1.106	0.042	0.0365	0.0364	0.0417	0.05	0.0441	0.0376	0.0337	0.0322
		1.6085	1.5441	1.522	0.043	0.037	0.0338	0.035	0.0352	0.0524	0.0407	0.0367	0.033
		2.536	2.586	2.6041	0.0535	0.0384	0.0371	0.0401	0.0378	0.035	0.0462	0.0357	0.0327
~End
Group: Unknowns
Sample	Wells	Value	R	Corrected	MeanResult	SD	CV
N2 .1%	B1	0.444	R	0.285
	B2	0.461	R	0.302
	B3	0.53	R	0.371				N2	correct avg	orig std	blank std	rss
N2 .5%	C1	0.595	R	0.304				0	0.313833	0.0187705	0.00519615	0.0194765
	C2	0.628	R	0.337				0.001	0.319333	0.0455448	0.00424264	0.045742
	C3	0.739	R	0.448				0.005	0.363	0.0754387	0.0090185	0.0759759
N2 0%	A1	0.441	R	0.3175				0.01	0.263417	0.113037	0.0116154	0.113632
	A2	0.417	R	0.2935				0.03	0.1515	0.00458258	0.0190875	0.0196299
	A3	0.454	R	0.3305				0.05	0.22375	0.0876413	0.0323149	0.093409
N2 1%	D1	0.545	R	0.13475				0.1	-0.0379167	0.0452364	0.0300153	0.0542886
	D2	0.719	R	0.30875				0.2	0.139583	0.0352326	0.0217466	0.0414035
	D3	0.757	R	0.34675
N2 10%	G1	1.609	R	0.01275
	G2	1.544	R	-0.05225
	G3	1.522	R	-0.07425
N2 20%	H1	2.536	R	0.10025
	H2	2.586	R	0.15025
	H3	2.604	R	0.16825
N2 3%	E1	0.858	R	0.1525
	E2	0.861	R	0.1555
	E3	0.852	R	0.1465
N2 5%	F1	1.263	R	0.27975
	F2	1.252	R	0.26875
	F3	1.106	R	0.12275
Group Summaries
InRange	R - Outside standard range
~End
Original Filename: N2 MTS honey 3 hours august 9; Date Last Saved: 8/11/2016 9:32:49 AM
