# Supplementary material for: Manuka Honey Modulates the Inflammatory Behavior of a dHL-60 Neutrophil Model under the Cytotoxic Limit
Source: Int J Biomater. 2019 Feb 25;2019:6132581. doi: 10.1155/2019/6132581 (PMC6415307; doi:10.1155/2019/6132581)
Supplement: Supplementary Materials — are available on the journal website detailing the differentiation of the HL-60 cells and preliminary Western blots used to establish a timeframe for IκBα phosphorylation. Additionally, Excel files are provided with the raw data obtained from each experiment described in this paper. [file 6132581.f1.zip › 6132581.f1/7.xlsm]

## Sheet: 3 hours
##BLOCKS= 3
Note:
Basic Endpoint Protocol
Use this protocol for endpoint assays that have unknowns that will have concentrations interpolated from a standard curve. Modify the instrument setup for the wavelength(s) of interest for your assay. You may also modify the template to include additional standards, unknowns, and controls. To make modifications, click the plate section to make it active.
READER SUITABILITY:
SpectraMax M2, M2e, M3, M4, M5, and M5e.
SpectraMax Plus 384, 190, SpectraMax 190, 340PC 384 and VersaMax
Emax and Vmax
PROTOCOL REVISION HISTORY:
03/02/11 - Imported from 5.4 and edited. (ELM)
10/11/11 - Updated with the additional instruments supported in SMP 6.1
~End
Plate:	Plate1	1.3	PlateFormat	Endpoint	Absorbance	Raw	FALSE	1						1	550	1	12	96	1	8
	Temperature(¡C)	1	2	3	4	5	6	7	8	9	10	11	12
	25.5	0.4564	0.516	0.525	0.5204	0.5584	0.5895	0.574	0.5769	0.4236	0.418	0.4336	0.4451
		0.5318	0.5177	0.5086	0.5355	0.5763	0.6315	0.6295	0.6058	0.4712	0.4332	0.4299	0.4627
		0.5767	0.5687	0.5981	0.5483	0.5965	0.5882	0.6068	0.5866	0.4642	0.4436	0.4508	0.4628
		0.6142	0.5848	0.6035	0.6069	0.6455	0.6409	0.6194	0.6416	0.4848	0.5057	0.4786	0.4908
		0.6608	0.668	0.6838	0.7031	0.6839	0.735	0.6472	0.6801	0.5512	0.5486	0.5445	0.512
		0.6823	0.6913	0.751	0.6921	0.5978	0.6546	0.6593	0.6642	0.4184	0.4948	0.4928	0.4378
		0.5544	0.5888	0.5691	0.5997	0.5586	0.594	0.5697	0.5881	0.4187	0.4157	0.4253	0.422
		0.6381	0.6378	0.8048	0.5865	0.5993	0.7954	0.7795	0.7865	0.5012	0.5618	0.6471	0.6481
		1	2	3	4	5	6	7	8	9	10	11	12
		0.4564	0.516	0.525	0.5204	0.5584	0.5895	0.574	0.5769	0.4236	0.418	0.4336	0.4451
		0.5318	0.5177	0.5086	0.5355	0.5763	0.6315	0.6295	0.6058	0.4712	0.4332	0.4299	0.4627
		0.5767	0.5687	0.5981	0.5483	0.5965	0.5882	0.6068	0.5866	0.4642	0.4436	0.4508	0.4628
		0.6142	0.5848	0.6035	0.6069	0.6455	0.6409	0.6194	0.6416	0.4848	0.5057	0.4786	0.4908
		0.6608	0.668	0.6838	0.7031	0.6839	0.735	0.6472	0.6801	0.5512	0.5486	0.5445	0.512
		0.6823	0.6913	0.751	0.6921	0.5978	0.6546	0.6593	0.6642	0.4184	0.4948	0.4928	0.4378
		0.5544	0.5888	0.5691	0.5997	0.5586	0.594	0.5697	0.5881	0.4187	0.4157	0.4253	0.422
		0.6381	0.6378	0.8048	0.5865	0.5993	0.7954	0.7795	0.7865	0.5012	0.5618	0.6471	0.6481
~End
Group: Unknowns
Sample	Wells	Value	R	Result	MeanResult	SD	CV
.1% honey blank	B9	0.471	R
	B10	0.433	R
	B11	0.43	R
	B12	0.463	R
.5% honey blank	C9	0.464	R
	C10	0.444	R
	C11	0.451	R
	C12	0.463	R
0% honey blank	A9	0.424	R
	A10	0.418	R
	A11	0.434	R
	A12	0.445	R
1% honey blank	D9	0.485	R
	D10	0.506	R
	D11	0.479	R
	D12	0.491	R
10% honey blank	G9	0.419	R
	G10	0.416	R
	G11	0.425	R
	G12	0.422	R
20% honey blank	H9	0.501	R
	H10	0.562	R
	H11	0.647	R
	H12	0.648	R
3% honey blank	E9	0.551	R
	E10	0.549	R
	E11	0.544	R
	E12	0.512	R
5% honey blank	F9	0.418	R
	F10	0.495	R
	F11	0.493	R
	F12	0.438	R	Corrected
N0 .1% honey	B1	0.532	R	0.08275			N0	avg	stdev	blank avg	blank std	corrected	rss
	B2	0.518	R	0.06875			0	0.50425	0.0323767	0.43025	0.0118427	0.074	0.0344746									N0	avg	stdev											Normalized to 1 hour 0% honey N0
	B3	0.509	R	0.05975			0.1	0.5235	0.0121792	0.44925	0.0207906	0.07425	0.0240953									0% honey	115.625	53.8666											N0	avg	stdev
	B4	0.535	R	0.08575			0.5	0.573	0.020672	0.4555	0.00967815	0.1175	0.0228254									.1% honey	116.016	37.6489											0	115.625	53.8666
N0 .5% honey	C1	0.577	R	0.1215			1	0.6025	0.0123962	0.49025	0.0115866	0.11225	0.0169681									.5% honey	183.594	35.6647											0.1	116.016	37.6489
	C2	0.569	R	0.1135			3	0.679	0.0186726	0.539	0.0182392	0.14	0.0261024									1% honey	175.391	26.5127											0.5	183.594	35.6647
	C3	0.598	R	0.1425			5	0.704	0.0316544	0.461	0.0389786	0.243	0.0502129									3% honey	218.75	40.7849											1	175.391	26.5127
	C4	0.548	R	0.0925			10	0.578	0.0205102	0.4205	0.00387298	0.1575	0.0208726									5% honey	379.687	78.4576											3	218.75	40.7849
N0 0% honey	A1	0.456	R	0.02575			20	0.621	0.0294449	0.5895	0.0714539	0.0315	0.077283									10% honey	246.094	32.6135											5	379.687	78.4576
	A2	0.516	R	0.08575																		20% honey	49.2187	120.755											10	246.094	32.6135
	A3	0.525	R	0.09475																															20	49.2187	120.755
	A4	0.52	R	0.08975			N1	avg	stdev	blank avg	blank std	corrected	rss									N1	avg	stdev
N0 1% honey	D1	0.614	R	0.12375			0% honey	0.57475	0.0131498	0.43025	0.0118427	0.1445	0.0176965									0% honey	110.94	13.5866											N1	avg	stdev
	D2	0.585	R	0.09475			.1% honey	0.6105	0.025645	0.44925	0.0207906	0.16125	0.0330139									.1% honey	123.8	25.3466											0% honey	225.781	27.6508
	D3	0.604	R	0.11375			.5% honey	0.59475	0.00932291	0.4555	0.00967815	0.13925	0.0134381									.5% honey	106.91	10.3172											.1% honey	251.953	51.5842
	D4	0.607	R	0.11675			1% honey	0.63675	0.0119548	0.49025	0.0115866	0.1465	0.0166483									1% honey	112.476	12.7818											.5% honey	217.578	20.9971
N0 10% honey	G1	0.554	R	0.1335			3% honey	0.6865	0.0363364	0.539	0.0182392	0.1475	0.0406571									3% honey	113.244	31.2147											1% honey	228.906	26.013
	G2	0.589	R	0.1685			5% honey	0.644	0.0308869	0.461	0.0389786	0.183	0.0497326									5% honey	140.499	38.1824											3% honey	230.469	63.5267
	G3	0.569	R	0.1485			10% honey	0.57775	0.0161323	0.4205	0.00387298	0.15725	0.0165907									10% honey	120.729	12.7376											5% honey	285.938	77.7072
	G4	0.6	R	0.1795			20% honey	0.786667	0.00802081	0.5895	0.0714539	0.197167	0.0719027									20% honey	151.376	55.2036											10% honey	245.703	25.9229
N0 20% honey	H1	0.638	R	0.0485																															20% honey	308.073	112.348
	H2	0.638	R	0.0485
	H3	0.805	R	0.2155				N0: sig between 5 and 0, .1, .5, 1, 3, ,10, 20					from 0: 5, 10,																					N2	Normalized
	H4	0.587	R	-0.0025				10 and 0, .1, 20																											avg	stdev
N0 3% honey	E1	0.661	R	0.122				N2: between 5 and 20, .1, .5, 0			from 0: 5, 20																								81.6406	17.5796
	E2	0.668	R	0.129				between 10 and 20, .1,				N2							Normalized																49.6094	76.7682
	E3	0.684	R	0.145				3 and 20, .1,				% honey	avg	stdev	blank	blank std	corrected	rss	avg	stdev															73.0469	36.059
	E4	0.703	R	0.164				1 and 20		N1: no sig		0	0.49175	0.00745542	0.4395	0.00842615	0.05225	0.0112509	81.6406	17.5796															106.641	48.4438
N0 5% honey	F1	0.682	R	0.221				0 and 20		pol: 0, .1, 5, 20		0.1	0.5185	0.0140594	0.48675	0.0470771	0.03175	0.0491316	49.6094	76.7682															171.484	48.385
	F2	0.691	R	0.23								0.5	0.5945	0.0202896	0.54775	0.0109962	0.04675	0.0230778	73.0469	36.059															203.125	29.6464
	F3	0.751	R	0.29				0%: N1 and N2, N1 and N0				1	0.67675	0.0192765	0.6085	0.0242831	0.06825	0.031004	106.641	48.4438															189.063	60.7804
	F4	0.692	R	0.231				.1: N1 and N2, N1 and N0				3	0.708	0.0307354	0.59825	0.00377492	0.10975	0.0309664	171.484	48.385															-46.0938	201.85
N1 .1% honey	B5	0.576	R	0.12675				.5: N1 and N2, N0 and N2				5	0.668	0.0189209	0.538	0.00141421	0.13	0.0189737	203.125	29.6464
	B6	0.631	R	0.18175				1: N1 vs N2				10	0.57125	0.0341894	0.45025	0.018554	0.121	0.0388994	189.063	60.7804
	B7	0.629	R	0.17975				5: N0 and N2, N0 vs N1, N1 vs N2				20	0.55525	0.0168597	0.58475	0.128079	-0.0295	0.129184	-46.0938	201.85
	B8	0.606	R	0.15675				20: N1 and N2, N0 and N2, N1 and N0
N1 .5% honey	C5	0.597	R	0.1415
	C6	0.588	R	0.1325
	C7	0.607	R	0.1515
	C8	0.587	R	0.1315
N1 0% honey	A5	0.558	R	0.12775
	A6	0.59	R	0.15975
	A7	0.574	R	0.14375
	A8	0.577	R	0.14675
N1 1% honey	D5	0.645	R	0.15475
	D6	0.641	R	0.15075
	D7	0.619	R	0.12875
	D8	0.642	R	0.15175
N1 10% honey	G5	0.559	R	0.1385
	G6	0.594	R	0.1735
	G7	0.57	R	0.1495
	G8	0.588	R	0.1675
N1 20% honey	H5	0.599	R	0.0095
	H6	0.795	R	0.2055
	H7	0.779	R	0.1895
	H8	0.786	R	0.1965
N1 3% honey	E5	0.684	R	0.145
	E6	0.735	R	0.196
	E7	0.647	R	0.108
	E8	0.68	R	0.141
N1 5% honey	F5	0.598	R	0.137
	F6	0.655	R	0.194
	F7	0.659	R	0.198
	F8	0.664	R	0.203
Group Summaries
InRange	R - Outside standard range
~End
Original Filename: 3 hours; Date Last Saved: 7/20/2016 9:47:12 AM
