# Supplementary material for: Manuka Honey Modulates the Inflammatory Behavior of a dHL-60 Neutrophil Model under the Cytotoxic Limit
Source: Int J Biomater. 2019 Feb 25;2019:6132581. doi: 10.1155/2019/6132581 (PMC6415307; doi:10.1155/2019/6132581)
Supplement: Supplementary Materials — are available on the journal website detailing the differentiation of the HL-60 cells and preliminary Western blots used to establish a timeframe for IκBα phosphorylation. Additionally, Excel files are provided with the raw data obtained from each experiment described in this paper. [file 6132581.f1.zip › 6132581.f1/8.xlsx]

## Sheet: N2 MTS honey 24 hours august 5t
##BLOCKS= 3
Note:
Basic Endpoint Protocol
Use this protocol for endpoint assays that have unknowns that will have concentrations interpolated from a standard curve. Modify the instrument setup for the wavelength(s) of interest for your assay. You may also modify the template to include additional standards, unknowns, and controls. To make modifications, click the plate section to make it active.
READER SUITABILITY:
SpectraMax M2, M2e, M3, M4, M5, and M5e.
SpectraMax Plus 384, 190, SpectraMax 190, 340PC 384 and VersaMax
Emax and Vmax
PROTOCOL REVISION HISTORY:
03/02/11 - Imported from 5.4 and edited. (ELM)
10/11/11 - Updated with the additional instruments supported in SMP 6.1
~End
Plate:	Plate1	1.3	PlateFormat	Endpoint	Absorbance	Raw	FALSE	1						1	490	1	12	96	1	8
	Temperature(¡C)	1	2	3	4	5	6	7	8	9	10	11	12
	25.5	0.718	0.6264	0.7078	0.0305	0.03	0.0351	0.0324	0.0312	0.0456	0.0295	0.0314	0.0306
		0.9259	0.801	0.8637	0.0321	0.032	0.0334	0.0543	0.0402	0.0327	0.0329	0.0366	0.0335
		0.8592	1.019	0.9884	0.0315	0.0294	0.0412	0.0345	0.0352	0.0429	0.039	0.0407	0.037
		1.0262	1.3161	0.9734	0.0327	0.0341	0.0312	0.0334	0.0396	0.0338	0.045	0.0394	0.0353
		1.266	1.3438	1.1866	0.0334	0.0343	0.0316	0.0333	0.0346	0.0346	0.0319	0.0437	0.0337
		1.4083	1.3758	1.2924	0.0368	0.032	0.0322	0.0363	0.034	0.0533	0.0616	0.0339	0.035
		1.5071	1.4842	1.399	0.0422	0.0318	0.0329	0.0342	0.0338	0.0341	0.038	0.0368	0.0379
		0.844	1.2041	0.8684	0.0373	0.038	0.0373	0.0327	0.0323	0.0356	0.0336	0.0531	0.0375
		1	2	3	4	5	6	7	8	9	10	11	12
		0.718	0.6264	0.7078	0.0305	0.03	0.0351	0.0324	0.0312	0.0456	0.0295	0.0314	0.0306
		0.9259	0.801	0.8637	0.0321	0.032	0.0334	0.0543	0.0402	0.0327	0.0329	0.0366	0.0335
		0.8592	1.019	0.9884	0.0315	0.0294	0.0412	0.0345	0.0352	0.0429	0.039	0.0407	0.037
		1.0262	1.3161	0.9734	0.0327	0.0341	0.0312	0.0334	0.0396	0.0338	0.045	0.0394	0.0353
		1.266	1.3438	1.1866	0.0334	0.0343	0.0316	0.0333	0.0346	0.0346	0.0319	0.0437	0.0337
		1.4083	1.3758	1.2924	0.0368	0.032	0.0322	0.0363	0.034	0.0533	0.0616	0.0339	0.035
		1.5071	1.4842	1.399	0.0422	0.0318	0.0329	0.0342	0.0338	0.0341	0.038	0.0368	0.0379
		0.844	1.2041	0.8684	0.0373	0.038	0.0373	0.0327	0.0323	0.0356	0.0336	0.0531	0.0375
~End
Group: Unknowns
Sample	Wells	Value	R	corrected	MeanResult	SD	CV
N2 .1%	B1	0.926	R	0.78225
	B2	0.801	R	0.65725
	B3	0.864	R	0.72025			N2	corrected avg	stdev	blank stdev	rss
N2 .5%	C1	0.859	R	0.5995			0	0.56525	0.0504777	0.00419325	0.0506516
	C2	1.019	R	0.7595			0.001	0.719917	0.0625007	0.00499166	0.0626997
	C3	0.988	R	0.7285			0.005	0.695833	0.0848548	0.00351188	0.0849274
N2 0%	A1	0.718	R	0.59925			0.01	0.72825	0.184643	0.00340343	0.184674
	A2	0.626	R	0.50725			0.03	0.552167	0.0785005	0.0454496	0.0907083
	A3	0.708	R	0.58925			0.05	0.453417	0.059911	0.0129196	0.0612883
N2 1%	D1	1.026	R	0.64925			0.1	0.385333	0.0568888	0.0190263	0.0599861
	D2	1.316	R	0.93925			0.2	0.436	0.201276	0.0158114	0.201896
	D3	0.973	R	0.59625
N2 10%	G1	1.507	R	0.429
	G2	1.484	R	0.406
	G3	1.399	R	0.321
N2 20%	H1	0.844	R	0.308
	H2	1.204	R	0.668
	H3	0.868	R	0.332
N2 3%	E1	1.266	R	0.5525
	E2	1.344	R	0.6305
	E3	1.187	R	0.4735
N2 5%	F1	1.408	R	0.50275
	F2	1.376	R	0.47075
	F3	1.292	R	0.38675
Group Summaries
InRange	R - Outside standard range
~End
Original Filename: N2 MTS honey 24 hours august 5th; Date Last Saved: 8/9/2016 9:30:30 AM
