# Supplementary material for: Manuka Honey Modulates the Inflammatory Behavior of a dHL-60 Neutrophil Model under the Cytotoxic Limit
Source: Int J Biomater. 2019 Feb 25;2019:6132581. doi: 10.1155/2019/6132581 (PMC6415307; doi:10.1155/2019/6132581)
Supplement: Supplementary Materials — are available on the journal website detailing the differentiation of the HL-60 cells and preliminary Western blots used to establish a timeframe for IκBα phosphorylation. Additionally, Excel files are provided with the raw data obtained from each experiment described in this paper. [file 6132581.f1.zip › 6132581.f1/9.xlsx]

## Sheet: MTS honey n=4 july 26th 24 hour
##BLOCKS= 3
Note:
Basic Endpoint Protocol
Use this protocol for endpoint assays that have unknowns that will have concentrations interpolated from a standard curve. Modify the instrument setup for the wavelength(s) of interest for your assay. You may also modify the template to include additional standards, unknowns, and controls. To make modifications, click the plate section to make it active.
READER SUITABILITY:
SpectraMax M2, M2e, M3, M4, M5, and M5e.
SpectraMax Plus 384, 190, SpectraMax 190, 340PC 384 and VersaMax
Emax and Vmax
PROTOCOL REVISION HISTORY:
03/02/11 - Imported from 5.4 and edited. (ELM)
10/11/11 - Updated with the additional instruments supported in SMP 6.1
~End
Plate:	Plate1	1.3	PlateFormat	Endpoint	Absorbance	Raw	FALSE	1						1	490	1	12	96	1	8
	Temperature(¡C)	1	2	3	4	5	6	7	8	9	10	11	12
	25	1.3993	1.4592	1.5433	1.2955	1.6569	1.8969	1.9362	1.6352	0.1229	0.1125	0.1198	0.1194
		1.7045	1.7317	1.7225	1.9795	1.6956	2.5812	1.8331	2.0558	0.14	0.1393	0.1486	0.1473
		1.8825	2.2137	2.1625	2.3221	1.8595	1.8136	1.9744	2.585	0.2568	0.2628	0.2564	0.2617
		1.6006	2.1917	2.4297	2.2543	2.2344	2.3442	1.475	1.9803	0.3812	0.3736	0.374	0.3778
		1.5255	1.2571	1.8745	1.6995	1.4448	1.8943	1.6091	1.5973	0.6462	0.7319	0.7305	0.7449
		1.1111	1.324	1.1302	1.3168	1.1038	1.278	1.4006	1.293	0.8886	0.9032	0.9091	0.9204
		1.1433	1.1325	1.1336	1.0753	1.1036	1.0968	1.0908	1.0726	1.0886	1.0559	1.0686	1.0981
		0.7174	0.7503	0.7325	0.7494	0.8104	0.7423	0.7876	0.6856	0.5194	0.5281	0.5419	0.5549
		1	2	3	4	5	6	7	8	9	10	11	12
		1.3993	1.4592	1.5433	1.2955	1.6569	1.8969	1.9362	1.6352	0.1229	0.1125	0.1198	0.1194
		1.7045	1.7317	1.7225	1.9795	1.6956	2.5812	1.8331	2.0558	0.14	0.1393	0.1486	0.1473
		1.8825	2.2137	2.1625	2.3221	1.8595	1.8136	1.9744	2.585	0.2568	0.2628	0.2564	0.2617
		1.6006	2.1917	2.4297	2.2543	2.2344	2.3442	1.475	1.9803	0.3812	0.3736	0.374	0.3778
		1.5255	1.2571	1.8745	1.6995	1.4448	1.8943	1.6091	1.5973	0.6462	0.7319	0.7305	0.7449
		1.1111	1.324	1.1302	1.3168	1.1038	1.278	1.4006	1.293	0.8886	0.9032	0.9091	0.9204
		1.1433	1.1325	1.1336	1.0753	1.1036	1.0968	1.0908	1.0726	1.0886	1.0559	1.0686	1.0981
		0.7174	0.7503	0.7325	0.7494	0.8104	0.7423	0.7876	0.6856	0.5194	0.5281	0.5419	0.5549
~End
Group: Unknowns
Sample	Wells	Value	R	Result	MeanResult	SD	CV
.1% honey blank	B9	0.14	R
	B10	0.139	R
	B11	0.149	R
	B12	0.147	R
.5% honey blank	C9	0.257	R
	C10	0.263	R
	C11	0.256	R
	C12	0.262	R
0% honey blank	A9	0.123	R
	A10	0.113	R
	A11	0.12	R
	A12	0.119	R
1% honey blank	D9	0.381	R
	D10	0.374	R
	D11	0.374	R
	D12	0.378	R
10% honey blank	G9	1.089	R
	G10	1.056	R
	G11	1.069	R
	G12	1.098	R
20% honey blank	H9	0.519	R
	H10	0.528	R
	H11	0.542	R
	H12	0.555	R
3% honey blank	E9	0.646	R
	E10	0.732	R
	E11	0.731	R				N0							Normalized
	E12	0.745	R				% honey	avg	stdev	blank avg	stdev	corrected	rss	avg	stdev
5% honey blank	F9	0.889	R				0	1.42425	0.103915	0.11875	0.00419325	1.3055	0.103999	68.6503	5.46884
	F10	0.903	R				0.1	1.7845	0.130847	0.14375	0.00499166	1.64075	0.130942	86.2796	6.88566
	F11	0.909	R				0.5	2.1455	0.187134	0.2595	0.00351188	1.886	0.187167	99.1761	9.84224
	F12	0.92	R	corrected	avg		1	2.11925	0.359907	0.37675	0.00340343	1.7425	0.359923	91.6301	18.9267
N0 .1% honey	B1	1.704	R	1.56025	1.64075		3	1.5895	0.263508	0.7135	0.0454496	0.876	0.267399	46.0648	14.0613
	B2	1.732	R	1.58825			5	1.2205	0.115766	0.90525	0.0129196	0.31525	0.116484	16.5776	6.12538
	B3	1.722	R	1.57825			10	1.12125	0.0311595	1.078	0.0190263	0.04325	0.0365091	2.27432	1.91985
	B4	1.98	R	1.83625			20	0.73725	0.0155858	0.536	0.0158114	0.20125	0.0222017	10.5828	1.16749
N0 .5% honey	C1	1.883	R	1.6235	1.886
	C2	2.214	R	1.9545			N1
	C3	2.163	R	1.9035			% honey	avg	stdev	blank avg	stdev	corrected	rss
	C4	2.322	R	2.0625			0	1.78125	0.157239	0.11875	0.00419325	1.6625	0.157295	87.4233	8.27145
N0 0% honey	A1	1.399	R	1.28025	1.3055		0.1	2.0415	0.389064	0.14375	0.00499166	1.89775	0.389096	99.794	20.4608
	A2	1.459	R	1.34025			0.5	2.058	0.357735	0.2595	0.00351188	1.7985	0.357752	94.5749	18.8125
	A3	1.543	R	1.42425			1	2.00825	0.386801	0.37675	0.00340343	1.6315	0.386816	85.7931	20.3409
	A4	1.296	R	1.17725			3	1.63625	0.187345	0.7135	0.0454496	0.92275	0.192779	48.5232	10.1374
N0 1% honey	D1	1.601	R	1.22425	1.7425		5	1.269	0.12289	0.90525	0.0129196	0.36375	0.123567	19.128	6.49785
	D2	2.192	R	1.81525			10	1.09125	0.0132759	1.078	0.0190263	0.01325	0.0232002	0.696757	1.21999
	D3	2.43	R	2.05325			20	0.7565	0.0548787	0.536	0.0158114	0.2205	0.057111	11.5951	3.00321
	D4	2.254	R	1.87725
N0 10% honey	G1	1.143	R	0.065	0.04325
	G2	1.133	R	0.055
	G3	1.134	R	0.056
	G4	1.075	R	-0.003				N2	corrected avg	stdev	blank stdev	rss	normalized
N0 20% honey	H1	0.717	R	0.181	0.20125			0	0.56525	0.0504777	0.00419325	0.0506516	29.7239	2.66354
	H2	0.75	R	0.214				0.001	0.719917	0.0625007	0.00499166	0.0626997	37.8571	3.29709
	H3	0.733	R	0.197				0.005	0.695833	0.0848548	0.00351188	0.0849274	36.5907	4.46595
	H4	0.749	R	0.213				0.01	0.72825	0.184643	0.00340343	0.184674	38.2953	9.71118
N0 3% honey	E1	1.526	R	0.8125	0.876			0.03	0.552167	0.0785005	0.0454496	0.0907083	29.0359	4.76994
	E2	1.257	R	0.5435				0.05	0.453417	0.059911	0.0129196	0.0612883	23.8431	3.22287
	E3	1.875	R	1.1615				0.1	0.385333	0.0568888	0.0190263	0.0599861	20.2629	3.1544
	E4	1.7	R	0.9865				0.2	0.436	0.201276	0.0158114	0.201896	22.9273	10.6168
N0 5% honey	F1	1.111	R	0.20575	0.31525
	F2	1.324	R	0.41875
	F3	1.13	R	0.22475
	F4	1.317	R	0.41175
N1 .1% honey	B5	1.696	R	1.55225					N0
	B6	2.581	R	2.43725					sig from 0: 10%, 20%, 5%, .5%, 1%, 3%
	B7	1.833	R	1.68925
	B8	2.056	R	1.91225					N1
N1 .5% honey	C5	1.859	R	1.5995					sig from 0: 10%, 20%, 5%, 3%,
	C6	1.814	R	1.5545
	C7	1.974	R	1.7145					N2: non sig from any
	C8	2.585	R	2.3255
N1 0% honey	A5	1.657	R	1.53825					N2 sig from other types: all except 3%, 5%, 10%, 20%
	A6	1.897	R	1.77825
	A7	1.936	R	1.81725
	A8	1.635	R	1.51625
N1 1% honey	D5	2.234	R	1.85725
	D6	2.344	R	1.96725
	D7	1.475	R	1.09825
	D8	1.98	R	1.60325																			β
N1 10% honey	G5	1.104	R	0.026
	G6	1.097	R	0.019
	G7	1.091	R	0.013
	G8	1.073	R	-0.005
N1 20% honey	H5	0.81	R	0.274
	H6	0.742	R	0.206
	H7	0.788	R	0.252
	H8	0.686	R	0.15
N1 3% honey	E5	1.445	R	0.7315
	E6	1.894	R	1.1805
	E7	1.609	R	0.8955
	E8	1.597	R	0.8835
N1 5% honey	F5	1.104	R	0.19875
	F6	1.278	R	0.37275
	F7	1.401	R	0.49575
	F8	1.293	R	0.38775
Group Summaries
InRange	R - Outside standard range
~End
Original Filename: MTS honey n=4 july 26th 24 hour incubation; Date Last Saved: 7/26/2016 4:35:48 PM
